# Supplementary material for: Diverse evolutionary rates and gene duplication patterns among families of functional olfactory receptor genes in humans
Source: PLoS One. 2023 Apr 20;18(4):e0282575. doi: 10.1371/journal.pone.0282575 (PMC10118112; doi:10.1371/journal.pone.0282575)
Supplement: S2 Table — (XLSX) [file pone.0282575.s003.xlsx]

## Sheet: Olfactory receptors
S2 Table. Detailed information of human functional OR genes.
Symbol	geneType	#ofIntra-speciesBlocks	#ofInter-speciesBlocks	Outgroup species	#ofOutgroupSpecies	geneTypeCode		family	subfamily	member	Symbol	Chromosomal position	Length	Mouse homolog	ortholog note	mouseGene*	Ka	Ks	KaKs	SNP#_AFR	Tajima'D_AFR	SNP#_EUR	Tajima'D_EUR		gene	numOfSNPs_AFR	numOfSyn_AFR	numOfNonsyn_AFR	numOfSNPs_EUR	numOfSyn_EUR	numOfNonsyn_EUR		humanEnsemblID	humanChr	humanStart	humanEnd	mouseEnsemblID	mouseChr	mouseStart	mouseEnd
OR1A2	WGD/segmental	1	7	gg,go,ma,mu,pm,xt,	6	4		1	A	2	OR1A2	chr17:3197519-3198448	930							15	-1.38672	3	-1.29018		OR1A2	22	5	14	22	5	14		ENSP00000371377.1	17	3197519	3198448
OR1B1	tandem	2	13	gg,go,ma,mu,pm,xt,	6	3		1	B	1	OR1B1	chr9:122628579-122629573	995	Olfr362	1-on-1		0.09	0.4029	0.2234	15	-0.0318614	6	0.147386		OR1B1	20	6	13	20	6	13		ENSP00000485577.1	9	122628579	122629573	ENSMUSP00000150852.1	2	37101706	37117783
OR1C1	dispersed	2	9	dr,go,ma,mu,	4	1		1	C	1	OR1C1	chr1:247754846-247760556	5711							101	-0.231822	56	0.613987		OR1C1	174	14	44	174	14	44		ENSP00000493457.1	1	247754846	247760556
OR1D2	tandem	1	7	gg,go,ma,mu,pm,xt,	6	3		1	D	2	OR1D2	chr17:3088484-3104422	15939	Olfr412	1-on-1		0.0769	0.5288	0.1455	235	-0.592859	107	-0.567185		OR1D2	462	33	39	462	33	39		ENSP00000493103.1	17	3088484	3104422	ENSMUSP00000149922.1	11	74362069	74366218
OR1D5	WGD/segmental	1	7	gg,go,ma,mu,pm,xt,	6	4		1	D	5	OR1D5	chr17:3062669-3063607	939							23	0.1567	11	0.500894		OR1D5	38	7	26	38	7	26		ENSP00000459028.1	17	3062669	3063607
OR1E1	WGD/segmental	1	7	gg,go,ma,mu,pm,xt,	6	4		1	E	1	OR1E1	chr17:3397104-3398410	1307	Olfr20	1-on-1		0.1066	0.4762	0.2239	19	-0.604404	8	0.416366		OR1E1	39	7	17	39	7	17		ENSP00000313384.2	17	3397104	3398410	ENSMUSP00000114110.1	11	73350783	73355951
OR1F1	dispersed	0	6	dr,go,ma,mu,pm,	5	1		1	F	1	OR1F1	chr16:3204247-3205188	942							20	-1.30441	14	0.0850882		OR1F1	46	15	29	46	15	29		ENSP00000305424.2	16	3204247	3205188
OR1G1	tandem	1	7	gg,go,ma,mu,pm,xt,	6	3		1	G	1	OR1G1	chr17:3126584-3127581	998							17	-0.254144	17	0.0818043		OR1G1	26	7	15	26	7	15		ENSP00000331545.2	17	3126584	3127581
OR1I1	dispersed	0	8	gg,go,ma,mu,pm,xt,	6	1		1	I	1	OR1I1	chr19:15082211-15092970	10760	Olfr1357	1-on-1		0.1467	0.7201	0.2037	196	0.084691	144	1.04116		OR1I1	340	2	32	340	2	32		ENSP00000493393.1	19	15082211	15092970	ENSMUSP00000093127.2	10	78611003	78618074
OR1J1	WGD/segmental	2	13	gg,go,ma,mu,pm,xt,	6	4		1	J	1	OR1J1	chr9:122476958-122477926	969	Olfr3	1-on-1		0.1242	0.5584	0.2224	13	-1.07539	10	-1.46735		OR1J1	27	10	17	27	10	17		ENSP00000259357.2	9	122476958	122477926	ENSMUSP00000149118.1	2	36811492	36817032
OR1J2	WGD/segmental	2	13	gg,go,ma,mu,pm,xt,	6	4		1	J	2	OR1J2	chr9:122510802-122511743	942	Olfr348	1-on-1		0.2027	0.9458	0.2143	19	-1.12937	12	-0.877171		OR1J2	33	11	21	33	11	21		ENSP00000335575.5	9	122510802	122511743	ENSMUSP00000151006.1	2	36784276	36789998
OR1J4	tandem	2	13	gg,go,ma,mu,pm,xt,	6	3		1	J	4	OR1J4	chr9:122519141-122520082	942	Olfr350	1-on-1		0.1172	0.4068	0.2882	16	-0.826517	9	0.0330967		OR1J4	27	7	17	27	7	17		ENSP00000343521.1	9	122519141	122520082	ENSMUSP00000149667.1	2	36846310	36851702
OR1K1	proximal	2	13	gg,go,ma,mu,pm,xt,	6	2		1	K	1	OR1K1	chr9:122800123-122801073	951							11	-1.08849	6	-0.696065		OR1K1	25	8	13	25	8	13		ENSP00000277309.2	9	122800123	122801073
OR1L1	tandem	2	13	gg,go,ma,mu,pm,xt,	6	3		1	L	1	OR1L1	chr9:122661566-122662648	1083							15	0.987785	9	0.461913		OR1L1	37	13	42	37	13	42		ENSP00000362790.1	9	122661566	122662648
OR1L3	tandem	2	13	gg,go,ma,mu,pm,xt,	6	3		1	L	3	OR1L3	chr9:122675036-122676153	1118							10	-0.136764	7	-0.794178		OR1L3	33	6	21	33	6	21		ENSP00000302863.2	9	122675036	122676153
OR1L8	proximal	2	13	gg,go,ma,mu,pm,xt,	6	2		1	L	8	OR1L8	chr9:122567117-122583384	16268	Olfr355	1-on-1		0.0921	0.5473	0.1683	258	-0.974599	166	0.356237		OR1L8	520	20	48	520	20	48		ENSP00000493411.1	9	122567117	122583384	ENSMUSP00000151206.1	2	36925190	36928897
OR1M1	proximal	0	3	go,ma,mu,	3	2		1	M	1	OR1M1	chr19:9087061-9095669	8609	Olfr24	1-on-1		0.0753	0.8252	0.0913	150	-1.15364	85	-0.763789		OR1M1	293	8	52	293	8	52		ENSP00000493107.1	19	9087061	9095669	ENSMUSP00000149702.1	9	18751507	18763996
OR1N2	WGD/segmental	2	13	gg,go,ma,mu,pm,xt,	6	4		1	N	2	OR1N2	chr9:122553224-122555173	1950	Olfr354	1-on-1		0.0743	0.3977	0.1869	34	-1.4307	16	-1.27974		OR1N2	71	19	40	71	19	40		ENSP00000483293.3	9	122553224	122555173	ENSMUSP00000149298.1	2	36905680	36916038
OR1P1	WGD/segmental	1	7	gg,go,ma,mu,pm,xt,	6	4		1	P	1	OR1P1	chr17:3153889-3154882	994	Olfr406	1-on-1		-2	-2		22	-1.02112	9	-0.76079		OR1P1	36	13	20	36	13	20		ENSP00000493090.1	17	3153889	3154882	ENSMUSP00000148929.1	11	74259808	74271625
OR1Q1	proximal	2	13	gg,go,ma,mu,pm,xt,	6	2		1	Q	1	OR1Q1	chr9:122614738-122615682	945	Olfr357	1-on-1		0.1099	0.6192	0.1775	6	-1.36464	11	-1.85516		OR1Q1	31	5	22	31	5	22		ENSP00000297913.2	9	122614738	122615682	ENSMUSP00000149727.1	2	36993827	37001847
OR1S2	tandem	0	8	dr,gg,go,ma,pm,	5	3		1	S	2	OR1S2	chr11:58203204-58204181	978	Olfr1496	1-on-1		0.1215	0.5841	0.208	16	-1.07488	12	-1.18775		OR1S2	33	23	38	33	23	38		ENSP00000305469.6	11	58203204	58204181	ENSMUSP00000146523.2	19	13777878	13782920
OR2A2	tandem	0	3	go,ma,mu,	3	3		2	A	2	OR2A2	chr7:144109514-144110564	1051							22	-0.358992	11	1.76373		OR2A2	38	5	26	38	5	26		ENSP00000386209.2	7	144109514	144110564
OR2A5	tandem	0	3	go,ma,mu,	3	3		2	A	5	OR2A5	chr7:144048948-144058845	9898	Olfr448	1-on-1		0.0836	0.5822	0.1436	58	-1.74419	28	-0.633328		OR2A5	103	10	16	103	10	16		ENSP00000493295.1	7	144048948	144058845	ENSMUSP00000148884.1	6	42890441	42899085
OR2A7	tandem	0	3	go,ma,mu,	3	3		2	A	7	OR2A7	chr7:144257663-144264792	7130	Olfr13	1-on-1		0.11	0.7113	0.1546	100	-1.48204	51	-2.33487		OR2A7	213	14	34	213	14	34		ENSP00000493320.1	7	144257663	144264792	ENSMUSP00000149893.1	6	43172140	43177460
OR2A12	tandem	0	3	go,ma,mu,	3	3		2	A	12	OR2A12	chr7:144086278-144098953	12676	Olfr446	1-on-1		0.0904	0.7928	0.114	162	-0.940381	103	-0.123892		OR2A12	354	8	34	354	8	34		ENSP00000493157.1	7	144086278	144098953	ENSMUSP00000149013.1	6	42921377	42931141
OR2A14	tandem	0	3	go,ma,mu,	3	3		2	A	14	OR2A14	chr7:144123176-144131188	8013	Olfr237	1-on-1		0.1078	0.5442	0.1982	116	-1.36959	71	-1.00823		OR2A14	230	12	34	230	12	34		ENSP00000493353.1	7	144123176	144131188	ENSMUSP00000149261.1	6	43146567	43157169
OR2A25	tandem	0	3	go,ma,mu,	3	3		2	A	25	OR2A25	chr7:144069811-144075870	6060	Olfr447	1-on-1		0.1104	0.536	0.206	34	-0.938032	20	-0.0664682		OR2A25	84	18	66	84	18	66		ENSP00000493343.1	7	144069811	144075870	ENSMUSP00000149325.1	6	42908878	42914273
OR2AE1	dispersed	0	3	go,ma,mu,	3	1		2	AE	1	OR2AE1	chr7:99875987-99877057	1071							12	-0.668199	8	0.027732		OR2AE1	26	7	14	26	7	14		ENSP00000313936.2	7	99875987	99877057
OR2AJ1	tandem	2	8	dr,go,ma,mu,	4	3		2	AJ	1	OR2AJ1	chr1:247924889-247935339	10451							208	-0.617556	116	-0.935683		OR2AJ1	362	8	13	362	8	13		ENSP00000325078.3	1	247924889	247935339
OR2AT4	dispersed	0	12	dr,gg,go,ma,mu,pm,xt,	7	1		2	AT	4	OR2AT4	chr11:75081753-75096876	15124	Olfr520	1-on-1		0.0765	0.7974	0.0959	212	-1.0995	123	-0.185807		OR2AT4	447	25	40	447	25	40		ENSP00000493299.1	11	75081753	75096876	ENSMUSP00000151459.1	7	99730273	99736399
OR2B2	WGD/segmental	1	17	dr,go,ma,mu,xt,	5	4		2	B	2	OR2B2	chr6:27911185-27912396	1212	Olfr1359	1-on-1		0.0807	0.6194	0.1303	18	-1.14363	17	-1.68072		OR2B2	30	8	15	30	8	15		ENSP00000304419.2	6	27911185	27912396	ENSMUSP00000150106.1	13	21698111	21706833
OR2B3	dispersed	2	14	dr,go,ma,mu,xt,	5	1		2	B	3	OR2B3	chr6:29086208-29087313	1106							19	-1.73864	9	-0.234224		OR2B3	26	7	13	26	7	13		ENSP00000366378.2	6	29086208	29087313
OR2B6	tandem	1	17	dr,go,ma,mu,xt,	5	3		2	B	6	OR2B6	chr6:27957241-27958182	942	Olfr11	1-on-1		0.1125	0.5021	0.2241	9	-1.03416	7	-1.47896		OR2B6	22	9	8	22	9	8		ENSP00000244623.1	6	27957241	27958182	ENSMUSP00000146091.1	13	21636623	21642518
OR2B11	proximal	0	9	dr,go,ma,mu,	4	2		2	B	11	OR2B11	chr1:247449118-247458105	8988	Olfr222	1-on-1		0.0633	1.0276	0.0616	139	-1.60159	66	-0.0857752		OR2B11	282	18	3	282	18	3		ENSP00000493421.1	1	247449118	247458105	ENSMUSP00000149821.1	11	59570255	59576235
OR2C1	dispersed	0	6	dr,go,ma,mu,pm,	5	1		2	C	1	OR2C1	chr16:3355889-3357306	1418	Olfr15	1-on-1		0.1101	0.6036	0.1824	29	-0.126834	14	-0.640646		OR2C1	62	9	27	62	9	27		ENSP00000307726.2	16	3355889	3357306	ENSMUSP00000149504.1	16	3830878	3844747
OR2C3	WGD/segmental	1	9	dr,go,ma,mu,	4	4		2	C	3	OR2C3	chr1:247524677-247536440	11764							261	-0.389446	172	-1.183		OR2C3	477	24	44	477	24	44		ENSP00000493385.1	1	247524677	247536440
OR2D2	tandem	0	4	go,ma,mu,	3	3		2	D	2	OR2D2	chr11:6891490-6892599	1110	Olfr715	1-on-1		0.0891	0.5288	0.1685	36	-0.322509	18	1.98972		OR2D2	57	14	30	57	14	30		ENSP00000299459.2	11	6891490	6892599	ENSMUSP00000150168.1	7	107125267	107131083
OR2F2	tandem	0	4	go,ma,mu,pm,	4	3		2	F	2	OR2F2	chr7:143935166-143936279	1114	Olfr452	1-on-1		0.0924	0.5911	0.1563	4	-1.21069	1	0		OR2F2	11	2	8	11	2	8		ENSP00000386222.2	7	143935166	143936279	ENSMUSP00000151882.1	6	42785093	42791619
OR2G2	WGD/segmental	2	9	dr,go,ma,mu,	4	4		2	G	2	OR2G2	chr1:247588360-247589313	954							15	-1.51922	5	-1.0509		OR2G2	30	7	19	30	7	19		ENSP00000326349.1	1	247588360	247589313
OR2G3	WGD/segmental	2	9	dr,go,ma,mu,	4	4		2	G	3	OR2G3	chr1:247605586-247606515	930							12	-0.137756	8	-0.12523		OR2G3	17	8	7	17	8	7		ENSP00000326301.2	1	247605586	247606515
OR2G6	WGD/segmental	2	6	go,ma,mu,	3	4		2	G	6	OR2G6	chr1:248508073-248527337	19265	Olfr1383	1-on-1		0.389	1.3024	0.2987	384	0.947627	253	2.6108		OR2G6	634	30	42	634	30	42		ENSP00000493355.1	1	248508073	248527337	ENSMUSP00000145258.1	11	49519648	49527199
OR2J1	tandem	2	14	dr,go,ma,mu,xt,	5	3		2	J	1	OR2J1	chr6:29099657-29102701	3045							36	-1.79928	25	-1.87866		OR2J1	73	10	26	73	10	26		ENSP00000493312.1	6	29099657	29102701
OR2J2	tandem	2	12	dr,go,ma,mu,xt,	5	3		2	J	2	OR2J2	chr6:29170907-29175811	4905							44	-0.704388	32	-0.520206		OR2J2	92	6	26	92	6	26		ENSP00000493401.1	6	29170907	29175811
OR2J3	tandem	2	12	dr,go,ma,mu,xt,	5	3		2	J	3	OR2J3	chr6:29108059-29114770	6712	Olfr137	1-on-1		0.1141	0.7457	0.153	91	-1.82789	60	-1.31524		OR2J3	162	15	54	162	15	54		ENSP00000492961.1	6	29108059	29114770	ENSMUSP00000150173.1	17	38303527	38307570
OR2K2	dispersed	0	7	dr,gg,go,ma,mu,pm,	6	1		2	K	2	OR2K2	chr9:111327483-111330183	2701	Olfr267	1-on-1		0.0823	0.4644	0.1773	58	-1.39147	19	-0.0479332		OR2K2	96	15	53	96	15	53		ENSP00000305055.1	9	111327483	111330183	ENSMUSP00000150848.1	4	58782704	58787716
OR2L3	tandem	2	8	dr,go,ma,mu,	4	3		2	L	3	OR2L3	chr1:248046836-248063407	16572							253	0.117106	178	-0.0478476		OR2L3	446	27	63	446	27	63		ENSP00000353044.3	1	248046836	248063407
OR2L5	tandem	2	8	dr,go,ma,mu,	4	3		2	L	5	OR2L5	chr1:248013660-248024276	10617	Olfr167	1-on-1		0.1158	0.6344	0.1826	184	0.141828	122	0.0357039		OR2L5	333	13	26	333	13	26		ENSP00000347428.1	1	248013660	248024276	ENSMUSP00000150102.1	16	19509558	19522266
OR2L8	tandem	2	8	dr,go,ma,mu,	4	3		2	L	8	OR2L8	chr1:247948858-247949796	939							20	0.541237	13	-0.636152		OR2L8	37	10	25	37	10	25		ENSP00000485287.1	1	247948858	247949796
OR2M2	tandem	2	8	dr,go,ma,mu,	4	3		2	M	2	OR2M2	chr1:248174821-248181067	6247							105	-0.743206	37	-1.67273		OR2M2	192	30	87	192	30	87		ENSP00000492974.1	1	248174821	248181067
OR2M3	tandem	2	8	dr,go,ma,mu,	4	3		2	M	3	OR2M3	chr1:248197265-248212925	15661	Olfr164	1-on-1		0.1558	1.3234	0.1177	246	-1.18744	134	-1.97757		OR2M3	483	8	34	483	8	34		ENSP00000492981.1	1	248197265	248212925	ENSMUSP00000149971.1	16	19284104	19314064
OR2M4	tandem	2	8	dr,go,ma,mu,	4	3		2	M	4	OR2M4	chr1:248231417-248244679	13263							314	-0.383227	159	-1.65434		OR2M4	542	17	31	542	17	31		ENSP00000492992.1	1	248231417	248244679
OR2M5	tandem	2	8	dr,go,ma,mu,	4	3		2	M	5	OR2M5	chr1:248145148-248146086	939	Olfr165	1-on-1		0.1737	1.4028	0.1239	48	0.607302	14	-1.48025		OR2M5	64	21	38	64	21	38		ENSP00000355432.1	1	248145148	248146086	ENSMUSP00000145668.2	16	19406244	19423134
OR2M7	proximal	2	7	dr,go,ma,mu,	4	2		2	M	7	OR2M7	chr1:248323630-248324568	939							13	-0.344843	7	-0.746624		OR2M7	26	4	15	26	4	15		ENSP00000324557.2	1	248323630	248324568
OR2S2	tandem	0	3	go,ma,mu,	3	3		2	S	2	OR2S2	chr9:35957108-35958154	1047	Olfr155	1-on-1		0.0987	0.6387	0.1545	23	0.0103867	6	0.92856		OR2S2	47	17	25	47	17	25		ENSP00000344040.2	9	35957108	35958154	ENSMUSP00000103492.1	4	43851565	43857595
OR2T1	tandem	2	7	dr,go,ma,mu,	4	3		2	T	1	OR2T1	chr1:248403048-248408020	4973	Olfr31	1-on-1		0.0826	0.6234	0.1326	67	-1.1839	25	-1.04525		OR2T1	123	3	18	123	3	18		ENSP00000493164.1	1	248403048	248408020	ENSMUSP00000146305.1	14	14322828	14331791
OR2T2	proximal	2	7	dr,go,ma,mu,	4	2		2	T	2	OR2T2	chr1:248445512-248455725	10214							180	-1.04765	99	-0.309834		OR2T2	338	21	81	338	21	81		ENSP00000493326.1	1	248445512	248455725
OR2T3	tandem	2	6	go,ma,mu,	3	3		2	T	3	OR2T3	chr1:248473351-248474307	957							17	0.477947	13	2.05192		OR2T3	26	8	16	26	8	16		ENSP00000352604.2	1	248473351	248474307
OR2T5	tandem	2	6	go,ma,mu,	3	3		2	T	5	OR2T5	chr1:248488589-248491113	2525							43	-1.27894	19	1.03484		OR2T5	73	3	19	73	3	19		ENSP00000493066.1	1	248488589	248491113
OR2T6	tandem	2	7	dr,go,ma,mu,	4	3		2	T	6	OR2T6	chr1:248375746-248391811	16066	Olfr720	1-on-1		0.1138	0.591	0.1926	230	-1.45854	93	-1.10885		OR2T6	441	4	26	441	4	26		ENSP00000493366.1	1	248375746	248391811	ENSMUSP00000149641.1	14	14171738	14186838
OR2T7	dispersed	2	7	dr,go,ma,mu,	4	1		2	T	7	OR2T7	chr1:248436359-248444316	7958							154	-0.362641	97	1.08133		OR2T7	274	10	40	274	10	40		ENSP00000493221.1	1	248436359	248444316
OR2T8	proximal	2	8	dr,go,ma,mu,	4	2		2	T	8	OR2T8	chr1:247920252-247921956	1705	Olfr314	1-on-1		0.1642	0.7622	0.2154	29	-0.371885	18	-1.54629		OR2T8	60	22	50	60	22	50		ENSP00000493286.1	1	247920252	247921956	ENSMUSP00000145387.2	11	58782952	58788768
OR2T10	tandem	1	6	go,ma,mu,	3	3		2	T	10	OR2T10	chr1:248590487-248597700	7214							194	-0.251908	119	-0.616823		OR2T10	320	12	18	320	12	18		ENSP00000493236.1	1	248590487	248597700
OR2T11	tandem	1	6	go,ma,mu,	3	3		2	T	11	OR2T11	chr1:248623557-248635091	11535							291	0.0607008	171	0.0495824		OR2T11	499	28	48	499	28	48		ENSP00000492951.1	1	248623557	248635091
OR2T12	tandem	2	7	dr,go,ma,mu,	4	3		2	T	12	OR2T12	chr1:248290139-248303424	13286							174	-1.29612	78	-1.9522		OR2T12	349	12	34	349	12	34		ENSP00000493000.1	1	248290139	248303424
OR2T27	tandem	1	6	go,ma,mu,	3	3		2	T	27	OR2T27	chr1:248649838-248655528	5691							20	1.06463	14	0.261646		OR2T27	36			36				ENSP00000493434.1	1	248649838	248655528
OR2T29	tandem	1	6	go,ma,mu,	3	3		2	T	29	OR2T29	chr1:248556912-248562772	5861							97	0.30332	64	0.212221		OR2T29	166	10	46	166	10	46		ENSP00000492895.1	1	248556912	248562772
OR2T33	tandem	2	7	dr,go,ma,mu,	4	3		2	T	33	OR2T33	chr1:248269917-248277976	8060							137	-1.6158	66	-1.89096		OR2T33	250	18	44	250	18	44		ENSP00000493437.1	1	248269917	248277976
OR2T34	tandem	1	6	go,ma,mu,	3	3		2	T	34	OR2T34	chr1:248573801-248574757	957							9	0.649929	7	-0.0330482		OR2T34	16	3	9	16	3	9		ENSP00000330904.2	1	248573801	248574757
OR2T35	tandem	1	6	go,ma,mu,	3	3		2	T	35	OR2T35	chr1:248636356-248645278	8923	Olfr721-ps1	1-on-1		0.1087	0.8319	0.1307	187	-0.62008	99	-0.444027		OR2T35	300	9	10	300	9	10		ENSP00000492995.1	1	248636356	248645278	ENSMUSP00000150661.1	14	14401298	14410095
OR2V1	tandem	0	3	go,ma,mu,	3	3		2	V	1	OR2V1	chr5:181123122-181131169	8048	Olfr56	1-on-1		0.0545	0.4699	0.116						OR2V1								ENSP00000492946.1	5	181123122	181131169	ENSMUSP00000058544.4	11	48978889	49135387
OR2V2	tandem	0	3	go,ma,mu,	3	3		2	V	2	OR2V2	chr5:181147586-181159285	11700	Olfr1396	1-on-1		0.1014	0.4344	0.2335						OR2V2								ENSP00000493207.1	5	181147586	181159285	ENSMUSP00000056876.2	11	49109982	49114874
OR2W1	WGD/segmental	2	15	dr,go,ma,mu,xt,	5	4		2	W	1	OR2W1	chr6:29044213-29045240	1028	Olfr263	1-on-1		0.0792	0.4018	0.1971	10	-1.54026	8	-1.57127		OR2W1	27	6	20	27	6	20		ENSP00000366380.1	6	29044213	29045240	ENSMUSP00000149892.1	13	21129639	21136296
OR4A5	tandem	0	9	dr,go,ma,mu,	4	3		4	A	5	OR4A5	chr11:54706832-54707902	1071	Olfr1238	1-on-1		0.1673	0.5695	0.2937	11	-0.937535	2	1.76958		OR4A5	14	2	11	14	2	11		ENSP00000367664.2	11	54706832	54707902	ENSMUSP00000150367.1	2	89401991	89409676
OR4A8	tandem	0	9	dr,go,ma,mu,	4	3		4	A	8	OR4A8	chr11:54682877-54683821	945												OR4A8								ENSP00000476467.1	11	54682877	54683821
OR4A15	tandem	0	10	dr,go,ma,mu,	4	3		4	A	15	OR4A15	chr11:55367884-55368918	1035	Olfr1234	1-on-1		0.0918	0.6256	0.1467	19	-1.63577	8	-0.276849		OR4A15	39	13	16	39	13	16		ENSP00000325065.3	11	55367884	55368918	ENSMUSP00000149303.1	2	89360013	89364865
OR4A16	tandem	0	9	dr,go,ma,mu,	4	3		4	A	16	OR4A16	chr11:55343151-55344231	1081	Olfr1240	1-on-1		0.1886	0.4853	0.3886	37	-1.19451	22	0.0847515		OR4A16	67	14	40	67	14	40		ENSP00000325128.2	11	55343151	55344231	ENSMUSP00000150256.1	2	89436296	89443000
OR4A47	proximal	0	7	dr,go,ma,mu,	4	2		4	A	47	OR4A47	chr11:48488717-48489780	1064	Olfr1256	1-on-1		0.1204	0.4153	0.29	18	-1.86947	12	-1.6357		OR4A47	40	6	22	40	6	22		ENSP00000412752.1	11	48488717	48489780	ENSMUSP00000107145.1	2	89825311	89841133
OR4C3	proximal	0	7	dr,go,ma,mu,	4	2		4	C	3	OR4C3	chr11:48325352-48328471	3120	Olfr1264	1-on-1		0.1041	0.4334	0.2403	63	-0.889838	39	-0.2513		OR4C3	122	10	20	122	10	20		ENSP00000483952.1	11	48325352	48328471	ENSMUSP00000149126.1	2	90018526	90025577
OR4C5	proximal	0	7	dr,go,ma,mu,	4	2		4	C	5	OR4C5	chr11:48365485-48366465	981							16	-1.18569	14	-1.60104		OR4C5	39	11	28	39	11	28		ENSP00000321338.3	11	48365485	48366465
OR4C6	proximal	0	10	dr,go,ma,mu,	4	2		4	C	6	OR4C6	chr11:55662201-55666096	3896	Olfr1230	1-on-1		0.1477	0.6964	0.2121	85	-1.60417	62	-0.26545		OR4C6	153	20	30	153	20	30		ENSP00000324769.3	11	55662201	55666096	ENSMUSP00000097375.1	2	89296351	89297268
OR4C13	tandem	0	7	dr,go,ma,mu,	4	3		4	C	13	OR4C13	chr11:49952391-49953419	1029	Olfr1257	1-on-1		0.1366	0.5164	0.2645	26	-1.35299	11	-0.258976		OR4C13	49	9	32	49	9	32		ENSP00000452277.1	11	49952391	49953419	ENSMUSP00000107144.1	2	89878437	89883026
OR4C16	tandem	0	10	dr,go,ma,mu,	4	3		4	C	16	OR4C16	chr11:55572128-55573060	933	Olfr1209	1-on-1		0.1446	0.4501	0.3213	21	-1.35198	13	0.122068		OR4C16	34	8	1	34	8	1		ENSP00000485295.1	11	55572128	55573060	ENSMUSP00000150607.1	2	88904942	88915157
OR4C45	tandem	0	9	dr,go,ma,mu,	4	3		4	C	45	OR4C45	chr11:50032874-50033794	921	Olfr1263	1-on-1		-2	-2		16	-0.450678	9	1.04015		OR4C45	26	9	1	26	9	1		ENSP00000491133.1	11	50032874	50033794	ENSMUSP00000149887.1	2	90012131	90018424
OR4C46	tandem	0	9	dr,go,ma,mu,	4	3		4	C	46	OR4C46	chr11:54603069-54603998	930	Olfr1258	1-on-1		0.0982	0.6342	0.1548						OR4C46								ENSP00000329056.1	11	54603069	54603998	ENSMUSP00000149547.1	2	89927309	89936334
OR4D1	tandem	0	6	dr,gg,go,ma,mu,pm,	6	3		4	D	1	OR4D1	chr17:58148449-58159555	11107	Olfr464	1-on-1		0.0784	0.7211	0.1087	145	-1.37845	70	-1.59179		OR4D1	285	4	30	285	4	30		ENSP00000493234.1	17	58148449	58159555	ENSMUSP00000149777.1	11	87913268	87920962
OR4D5	dispersed	0	5	go,ma,mu,	3	1		4	D	5	OR4D5	chr11:123939543-123940637	1095	Olfr984	1-on-1		0.057	0.4685	0.1218	16	-0.683375	7	0.808377		OR4D5	24	5	18	24	5	18		ENSP00000305970.2	11	123939543	123940637	ENSMUSP00000150287.1	9	40096515	40114206
OR4D6	tandem	0	5	go,ma,mu,pm,	4	3		4	D	6	OR4D6	chr11:59456938-59457991	1054	Olfr1428	1-on-1		0.0732	0.6245	0.1172	9	0.691634	7	-1.27169		OR4D6	20	5	12	20	5	12		ENSP00000300127.2	11	59456938	59457991	ENSMUSP00000150097.1	19	12107716	12115897
OR4D11	tandem	0	5	go,ma,mu,pm,	4	3		4	D	11	OR4D11	chr11:59503576-59504511	936	Olfr1423	1-on-1		0.0688	0.4184	0.1645	12	-0.572936	9	-1.36906		OR4D11	26	5	17	26	5	17		ENSP00000320077.1	11	59503576	59504511	ENSMUSP00000150649.1	19	12031787	12041317
OR4E1	tandem	0	12	go,ma,mu,xt,	4	3		4	E	1	OR4E1	chr14:21667940-21673818	5879	Olfr1508	1-on-1		0.0781	0.3648	0.2141	98	-1.78216	62	-1.32443		OR4E1	208	12	33	208	12	33		ENSP00000493111.1	14	21667940	21673818	ENSMUSP00000145649.1	14	52458829	52467495
OR4E2	tandem	0	12	go,ma,mu,xt,	4	3		4	E	2	OR4E2	chr14:21653835-21667642	13808	Olfr1509	1-on-1		0.0814	0.3878	0.2098	206	-1.47044	128	-1.25641		OR4E2	417	20	38	417	20	38		ENSP00000493386.1	14	21653835	21667642	ENSMUSP00000145819.2	14	52442990	52452574
OR4F4	dispersed	0	0		0	1		4	F	4	OR4F4	chr15:101922042-101923113	1072	Olfr1289	1-on-1		0.1307	0.4578	0.2855	21	-0.51501	14	-0.153182		OR4F4	41	9	56	41	9	56		ENSP00000497674.1	15	101922042	101923113	ENSMUSP00000146801.3	2	111480819	111484615
OR4F5	dispersed	0	0		0	1		4	F	5	OR4F5	chr1:65419-71585	6167							44	-1.79467	16	-1.2958		OR4F5	78	14	32	78	14	32		ENSP00000493376.2	1	65419	71585
OR4F6	tandem	0	1	ma,	1	3		4	F	6	OR4F6	chr15:101803509-101806887	3379	Olfr1310	1-on-1		0.097	0.5207	0.1864	89	-1.46808	40	-1.60441		OR4F6	146	9	24	146	9	24		ENSP00000327525.4	15	101803509	101806887	ENSMUSP00000149701.1	2	112004574	112012708
OR4F15	tandem	0	0		0	3		4	F	15	OR4F15	chr15:101812202-101820197	7996	Olfr1309	1-on-1		0.0839	0.5542	0.1514	149	-1.53015	72	-1.35987		OR4F15	288	3	17	288	3	17		ENSP00000333184.4	15	101812202	101820197	ENSMUSP00000151123.1	2	111979857	111990281
OR4F17	dispersed	0	0		0	1		4	F	17	OR4F17	chr19:107104-113156	6053							16	-2.1355	8	-1.79724		OR4F17	36	4	14	36	4	14		ENSP00000467301.1	19	107104	113156
OR4K1	tandem	0	6	go,ma,mu,pm,xt,	5	3		4	K	1	OR4K1	chr14:19930917-19936757	5841	Olfr728	1-on-1		0.0865	0.5693	0.1519	14	-0.621532	10	-0.266459		OR4K1	31			31				ENSP00000493193.1	14	19930917	19936757	ENSMUSP00000149796.1	14	50133758	50142680
OR4K2	tandem	0	6	go,ma,mu,pm,xt,	5	3		4	K	2	OR4K2	chr14:19875142-19883932	8791	Olfr730	1-on-1		0.099	0.4114	0.2405	58	-1.84826	32	-0.986222		OR4K2	117	8	18	117	8	18		ENSP00000493007.1	14	19875142	19883932	ENSMUSP00000145742.1	14	50183296	50188198
OR4K3	tandem	0	6	go,ma,mu,pm,xt,	5	3		4	K	3	OR4K3	chr14:19868197-19869143	947							6	-0.765265	4	-0.179777		OR4K3	17	1	15	17	1	15		ENSP00000493291.1	14	19868197	19869143
OR4K5	tandem	0	6	go,ma,mu,pm,xt,	5	3		4	K	5	OR4K5	chr14:19920582-19921659	1078	Olfr729	1-on-1		0.1095	0.5009	0.2186	3	-1.26634				OR4K5	6	1	4					ENSP00000319511.3	14	19920582	19921659	ENSMUSP00000151127.1	14	50144731	50152910
OR4K13	tandem	0	6	go,ma,mu,pm,xt,	5	3		4	K	13	OR4K13	chr14:20029399-20036038	6640							30	-1.792	11	-1.32391		OR4K13	59	6	28	59	6	28		ENSP00000492930.1	14	20029399	20036038
OR4K14	tandem	0	6	go,ma,mu,pm,xt,	5	3		4	K	14	OR4K14	chr14:20014143-20019307	5165							13	-1.73809	1	0		OR4K14	20			20				ENSP00000493106.1	14	20014143	20019307
OR4K17	tandem	0	6	go,ma,mu,pm,xt,	5	3		4	K	17	OR4K17	chr14:20110739-20122199	11461							27	-1.21472	20	-0.689319		OR4K17	71	8	8	71	8	8		ENSP00000493449.2	14	20110739	20122199
OR4L1	tandem	0	6	go,ma,mu,pm,xt,	5	3		4	L	1	OR4L1	chr14:20060045-20060983	939	Olfr723	1-on-1		0.5229	1.4323	0.365	1	0	1	0		OR4L1	3	2	1	3	2	1		ENSP00000319217.1	14	20060045	20060983	ENSMUSP00000145863.1	14	49928563	49931787
OR4M1	tandem	0	6	go,ma,mu,pm,xt,	5	3		4	M	1	OR4M1	chr14:19773504-19783696	10193	Olfr734	1-on-1		0.0447	0.5949	0.0752	76	-2.00417	42	-1.43231		OR4M1	163	4	22	163	4	22		ENSP00000492985.1	14	19773504	19783696	ENSMUSP00000150732.1	14	50316506	50326761
OR4M2	tandem	0	1	mu,	1	3		4	M	2	OR4M2	chr15:22080625-22081566	942												OR4M2								ENSP00000483239.1	15	22080625	22081566
OR4N5	proximal	0	6	go,ma,mu,pm,xt,	5	2		4	N	5	OR4N5	chr14:20138820-20145471	6652	Olfr722	1-on-1		0.0794	0.6077	0.1307	77	0.944002	47	2.51175		OR4N5	130	6	16	130	6	16		ENSP00000493307.1	14	20138820	20145471	ENSMUSP00000059721.6	14	49894258	49901941
OR4P4	tandem	0	10	dr,go,ma,mu,	4	3		4	P	4	OR4P4	chr11:55635113-55640309	5197							96	-1.07767	54	-0.472342		OR4P4	176	8	20	176	8	20		ENSP00000493384.1	11	55635113	55640309
OR4Q2	tandem	0	6	go,ma,mu,pm,xt,	5	3		4	Q	2	OR4Q2	chr14:19999913-20004760	4848							19	-0.444935	9	0.0391318		OR4Q2	30	6	7	30	6	7		ENSP00000438013.1	14	19999913	20004760
OR4Q3	tandem	0	4	go,ma,pm,xt,	4	3		4	Q	3	OR4Q3	chr14:19743571-19749469	5899	Olfr735	1-on-1		0.1397	0.4845	0.2883	24	-1.06712	15	-0.377511		OR4Q3	58	2	6	58	2	6		ENSP00000492928.2	14	19743571	19749469	ENSMUSP00000153148.1	14	50342612	50348872
OR4S1	tandem	0	7	dr,go,ma,mu,	4	3		4	S	1	OR4S1	chr11:48306223-48307152	930							20	-0.269793	11	0.404398		OR4S1	39	10	26	39	10	26		ENSP00000321447.1	11	48306223	48307152
OR4S2	tandem	0	10	dr,go,ma,mu,	4	3		4	S	2	OR4S2	chr11:55648327-55652854	4528	Olfr1193	1-on-1		0.0699	0.585	0.1196	66	-1.5145	31	-0.151603		OR4S2	125	4	13	125	4	13		ENSP00000493389.1	11	55648327	55652854	ENSMUSP00000148918.1	2	88675628	88681143
OR4X1	tandem	0	7	dr,go,ma,mu,	4	3		4	X	1	OR4X1	chr11:48263861-48264778	918							16	0.433226	14	0.108726		OR4X1	38	16	20	38	16	20		ENSP00000321506.1	11	48263861	48264778
OR4X2	tandem	0	7	dr,go,ma,mu,	4	3		4	X	2	OR4X2	chr11:48245056-48246080	1025							18	-0.686548	11	-1.07173		OR4X2	38	7	22	38	7	22		ENSP00000485431.1	11	48245056	48246080
OR5A1	tandem	0	5	go,ma,mu,pm,	4	3		5	A	1	OR5A1	chr11:59436469-59451380	14912	Olfr76	1-on-1		0.0899	0.6076	0.148	195	-1.21509	105	-1.89888		OR5A1	366	10	30	366	10	30		ENSP00000493195.1	11	59436469	59451380	ENSMUSP00000149014.1	19	12117996	12123203
OR5A2	tandem	0	6	go,ma,mu,pm,	4	3		5	A	2	OR5A2	chr11:59416969-59426412	9444							103	-1.81091	52	-1.99983		OR5A2	230	27	66	230	27	66		ENSP00000303834.4	11	59416969	59426412
OR5AC1	proximal	0	5	go,ma,mu,xt,	4	2		5	AC	1	OR5AC1	chr3:98064472-98065396	925							10	-0.940457	5	-0.491336		OR5AC1	27	9	16	27	9	16		ENSP00000475160.1	3	98064472	98065396
OR5AC2	tandem	0	5	go,ma,mu,xt,	4	3		5	AC	2	OR5AC2	chr3:98087173-98088102	930	Olfr198	1-on-1		0.1994	0.929	0.2147	15	-1.08316	6	0.679848		OR5AC2	25	6	17	25	6	17		ENSP00000351466.2	3	98087173	98088102	ENSMUSP00000146813.2	16	59200352	59203533
OR5AK2	proximal	0	10	dr,go,ma,mu,	4	2		5	AK	2	OR5AK2	chr11:56988872-56989867	996	Olfr993	1-on-1		0.1573	0.6554	0.24	15	-0.856708	6	-0.0563572		OR5AK2	29	10	15	29	10	15		ENSP00000322784.2	11	56988872	56989867	ENSMUSP00000097510.1	2	85413933	85414877
OR5AL1	tandem	0	18	dr,go,ma,mu,	4	3		5	AL	1	OR5AL1	chr11:56412696-56413680	985	Olfr1042	1-on-1		-2	-2		19	-1.21576	7	-0.377327		OR5AL1	32	8	21	32	8	21		ENSP00000477393.1	11	56412696	56413680	ENSMUSP00000151053.1	2	86156743	86161838
OR5AP2	tandem	0	16	dr,go,ma,mu,	4	3		5	AP	2	OR5AP2	chr11:56641466-56642471	1006	Olfr1020	1-on-1		0.0935	0.6998	0.1337	24	-1.52904	10	0.115253		OR5AP2	41	17	18	41	17	18		ENSP00000442701.2	11	56641466	56642471	ENSMUSP00000150285.2	2	85847030	85851794
OR5AR1	tandem	0	13	dr,go,ma,mu,	4	3		5	AR	1	OR5AR1	chr11:56663662-56664687	1026	Olfr1019	1-on-1		0.0391	0.4894	0.0799	18	-1.67663	13	-0.898039		OR5AR1	33	12	18	33	12	18		ENSP00000485240.1	11	56663662	56664687	ENSMUSP00000150622.1	2	85839621	85845483
OR5AS1	proximal	0	17	dr,go,ma,mu,	4	2		5	AS	1	OR5AS1	chr11:56027654-56038191	10538	Olfr1111	1-on-1		0.1161	0.6835	0.1698	157	-1.39803	89	-0.546887		OR5AS1	309	4	23	309	4	23		ENSP00000493325.1	11	56027654	56038191	ENSMUSP00000150760.1	2	87149181	87152624
OR5AU1	dispersed	0	5	go,ma,mu,xt,	4	1		5	AU	1	OR5AU1	chr14:21148370-21159060	10691	Olfr221	1-on-1		0.0867	0.4964	0.1747	192	-0.840772	138	-0.336806		OR5AU1	380	28	78	380	28	78		ENSP00000493238.1	14	21148370	21159060	ENSMUSP00000063109.4	14	52033962	52042459
OR5B2	tandem	0	9	dr,gg,go,ma,mu,pm,	6	3		5	B	2	OR5B2	chr11:58421264-58428121	6858							93	-0.0259186	61	0.95475		OR5B2	179	16	36	179	16	36		ENSP00000493419.1	11	58421264	58428121
OR5B3	tandem	0	9	dr,gg,go,ma,mu,pm,	6	3		5	B	3	OR5B3	chr11:58402464-58406874	4411	Olfr1469	1-on-1		0.1081	0.814	0.1328	65	-0.666006	37	0.198194		OR5B3	123	8	17	123	8	17		ENSP00000493217.1	11	58402464	58406874	ENSMUSP00000150006.1	19	13407849	13414540
OR5B17	tandem	0	9	dr,gg,go,ma,mu,pm,	6	3		5	B	17	OR5B17	chr11:58358124-58359069	946	Olfr1467	1-on-1		0.2091	0.6438	0.3248	13	-1.08392	11	-0.325915		OR5B17	34	12	19	34	12	19		ENSP00000349945.3	11	58358124	58359069	ENSMUSP00000149487.1	19	13362236	13368054
OR5B21	tandem	0	8	dr,gg,go,ma,mu,pm,	6	3		5	B	21	OR5B21	chr11:58507175-58508105	931	Olfr1444	1-on-1		0.0835	0.5637	0.148	14	-1.36431	9	-1.72455		OR5B21	29	7	20	29	7	20		ENSP00000353537.2	11	58507175	58508105	ENSMUSP00000150212.1	19	12857283	12863440
OR5C1	dispersed	2	13	gg,go,ma,mu,pm,xt,	6	1		5	C	1	OR5C1	chr9:122788933-122789895	963	Olfr368	1-on-1		0.0893	0.6043	0.1477	14	-0.380978	9	-0.536483		OR5C1	28	6	22	28	6	22		ENSP00000362784.2	9	122788933	122789895	ENSMUSP00000149348.1	2	37326515	37332772
OR5D13	tandem	0	9	dr,go,ma,mu,	4	3		5	D	13	OR5D13	chr11:55773438-55774382	945							17	-0.582418	12	0.355789		OR5D13	28	9	18	28	9	18		ENSP00000485428.1	11	55773438	55774382
OR5D14	tandem	0	10	dr,go,ma,mu,	4	3		5	D	14	OR5D14	chr11:55795556-55796500	945	Olfr1162	1-on-1		0.1232	0.7921	0.1555	7	0.054019	7	0.281929		OR5D14	22	5	15	22	5	15		ENSP00000334456.1	11	55795556	55796500	ENSMUSP00000139068.1	2	88045920	88051129
OR5D16	tandem	0	11	dr,go,ma,mu,	4	3		5	D	16	OR5D16	chr11:55838752-55839738	987	Olfr1155	1-on-1		0.1154	0.4452	0.2592	25	-1.93282	18	-0.874216		OR5D16	52	18	30	52	18	30		ENSP00000367649.1	11	55838752	55839738	ENSMUSP00000149428.1	2	87941645	87945137
OR5D18	tandem	0	11	dr,go,ma,mu,	4	3		5	D	18	OR5D18	chr11:55819607-55820597	991	Olfr73	1-on-1		0.1215	0.6282	0.1934	29	-1.55265	17	0.0139655		OR5D18	53	15	32	53	15	32		ENSP00000335025.4	11	55819607	55820597	ENSMUSP00000149472.1	2	88032288	88037699
OR5F1	proximal	0	17	dr,go,ma,mu,	4	2		5	F	1	OR5F1	chr11:55993681-55994625	945							18	-1.43795	8	-1.05544		OR5F1	35	11	23	35	11	23		ENSP00000278409.1	11	55993681	55994625
OR5G3	proximal	0	11	dr,go,ma,mu,	4	2		5	G	3	OR5G3	chr11:56819573-56820516	944							14	-0.969763	9	-0.432127		OR5G3	31	11	14	31	11	14		ENSP00000477337.2	11	56819573	56820516
OR5H1	tandem	0	5	go,ma,mu,xt,	4	3		5	H	1	OR5H1	chr3:98130721-98138548	7828							205	-0.856492	106	-1.31802		OR5H1	360	24	34	360	24	34		ENSP00000492953.1	3	98130721	98138548
OR5H2	tandem	0	5	go,ma,mu,xt,	4	3		5	H	2	OR5H2	chr3:98282888-98283832	945	Olfr196	1-on-1		0.1435	0.4856	0.2956	19	-0.504419	8	1.72452		OR5H2	28	14	38	28	14	38		ENSP00000347418.2	3	98282888	98283832	ENSMUSP00000145684.2	16	59166647	59170454
OR5H6	tandem	0	5	go,ma,mu,xt,	4	3		5	H	6	OR5H6	chr3:98263252-98265262	2011	Olfr187	1-on-1		0.1652	0.6078	0.2718	33	-1.73159	20	-1.50405		OR5H6	69	18	64	69	18	64		ENSP00000492964.1	3	98263252	98265262	ENSMUSP00000147035.2	16	59035563	59039767
OR5H8	tandem	0	5	go,ma,mu,xt,	4	3		5	H	8	OR5H8	chr3:98306752-98312843	6092							95	-1.25867	53	-0.450571		OR5H8	193	11	31	193	11	31		ENSP00000476186.1	3	98306752	98312843
OR5H15	tandem	0	5	go,ma,mu,xt,	4	3		5	H	15	OR5H15	chr3:98166696-98169774	3079	Olfr183	1-on-1		0.158	0.5432	0.2908	43	-0.362448	24	-1.9098		OR5H15	89	16	32	89	16	32		ENSP00000493082.1	3	98166696	98169774	ENSMUSP00000145583.2	16	58995357	59001441
OR5I1	proximal	0	16	dr,go,ma,mu,	4	2		5	I	1	OR5I1	chr11:55935456-55936400	945	Olfr152	1-on-1		0.0549	0.8751	0.0628	13	-1.23018	7	-0.480495		OR5I1	30	8	20	30	8	20		ENSP00000301532.3	11	55935456	55936400	ENSMUSP00000100845.1	2	87779483	87784572
OR5J2	proximal	0	17	dr,go,ma,mu,	4	2		5	J	2	OR5J2	chr11:56176618-56177556	939	Olfr1052	1-on-1		0.1413	0.7695	0.1836	18	-0.504696	10	0.216712		OR5J2	33	7	24	33	7	24		ENSP00000310788.1	11	56176618	56177556	ENSMUSP00000149344.1	2	86292455	86299233
OR5K2	tandem	0	5	go,ma,mu,xt,	4	3		5	K	2	OR5K2	chr3:98497604-98498663	1060	Olfr177	1-on-1		0.1881	0.637	0.2953	16	-1.17846	7	-0.101134		OR5K2	30	5	21	30	5	21		ENSP00000393889.1	3	98497604	98498663	ENSMUSP00000150269.1	16	58870955	58874768
OR5K3	tandem	0	5	go,ma,mu,xt,	4	3		5	K	3	OR5K3	chr3:98390666-98391631	966	Olfr195	1-on-1		0.1153	0.4978	0.2315	8	0.0256907	7	-1.09875		OR5K3	19	7	9	19	7	9		ENSP00000373194.1	3	98390666	98391631	ENSMUSP00000150249.1	16	59147046	59150777
OR5K4	tandem	0	5	go,ma,mu,xt,	4	3		5	K	4	OR5K4	chr3:98353854-98354819	966	Olfr180	1-on-1		0.2182	0.6215	0.3511	14	-0.226234	9	0.424876		OR5K4	29	8	20	29	8	20		ENSP00000347003.2	3	98353854	98354819	ENSMUSP00000145601.1	16	58914285	58929392
OR5L1	tandem	0	11	dr,go,ma,mu,	4	3		5	L	1	OR5L1	chr11:55811367-55812476	1110	Olfr1157	1-on-1		0.1213	0.6263	0.1936	35	-1.00032	27	0.247064		OR5L1	58	11	32	58	11	32		ENSP00000485319.1	11	55811367	55812476	ENSMUSP00000097429.1	2	87958485	87968299
OR5L2	tandem	0	11	dr,go,ma,mu,	4	3		5	L	2	OR5L2	chr11:55827219-55828154	936	Olfr1156	1-on-1		0.1657	0.7305	0.2269	23	-1.45082	18	-0.1342		OR5L2	42	8	25	42	8	25		ENSP00000367650.1	11	55827219	55828154	ENSMUSP00000151183.1	2	87947053	87953100
OR5M8	tandem	0	16	dr,go,ma,mu,	4	3		5	M	8	OR5M8	chr11:56490349-56491395	1047	Olfr1031	1-on-1		0.0909	0.8005	0.1136	18	0.519479	13	0.199897		OR5M8	35	6	21	35	6	21		ENSP00000323354.2	11	56490349	56491395	ENSMUSP00000149225.1	2	85990304	85993704
OR5M9	tandem	0	17	dr,go,ma,mu,	4	3		5	M	9	OR5M9	chr11:56462469-56463401	933	Olfr1034	1-on-1		0.0684	0.6892	0.0992	14	-0.846369	5	0.685578		OR5M9	34	9	24	34	9	24		ENSP00000279791.1	11	56462469	56463401	ENSMUSP00000150150.1	2	86045861	86050742
OR5P2	tandem	1	10	gg,go,ma,mu,pm,xt,	6	3		5	P	2	OR5P2	chr11:7795905-7796973	1069	Olfr502	1-on-1		0.1131	0.5601	0.2019	24	-0.556885	15	-0.974106		OR5P2	45	13	20	45	13	20		ENSP00000331823.2	11	7795905	7796973	ENSMUSP00000151167.1	7	108520825	108525065
OR5R1	tandem	0	18	dr,go,ma,mu,	4	3		5	R	1	OR5R1	chr11:56417258-56418232	975	Olfr1038-ps	1-on-1		-2	-2		16	-0.927087	10	-0.354646		OR5R1	31	7	22	31	7	22		ENSP00000485324.1	11	56417258	56418232	ENSMUSP00000149609.1	2	86120223	86126356
OR5T1	tandem	0	18	dr,go,ma,mu,	4	3		5	T	1	OR5T1	chr11:56274154-56276819	2666							48	-1.50712	28	0.0453282		OR5T1	97	12	40	97	12	40		ENSP00000493364.1	11	56274154	56276819
OR5T2	tandem	0	18	dr,go,ma,mu,	4	3		5	T	2	OR5T2	chr11:56231282-56234255	2974	Olfr1086	1-on-1		0.1723	0.5006	0.3442	52	-1.64566	34	-1.17586		OR5T2	101	22	26	101	22	26		ENSP00000493233.1	11	56231282	56234255	ENSMUSP00000150094.1	2	86676218	86680092
OR5T3	tandem	0	18	dr,go,ma,mu,	4	3		5	T	3	OR5T3	chr11:56252200-56253222	1023	Olfr1093	1-on-1		0.1336	0.5644	0.2368	12	-1.66698	5	-1.53977		OR5T3	29	6	21	29	6	21		ENSP00000305403.3	11	56252200	56253222	ENSMUSP00000149944.1	2	86782479	86787616
OR5W2	proximal	0	15	dr,go,ma,mu,	4	2		5	W	2	OR5W2	chr11:55913650-55914582	933	Olfr1151	1-on-1		0.1278	0.9662	0.1322	17	-0.474025	9	0.590473		OR5W2	33	8	24	33	8	24		ENSP00000342448.1	11	55913650	55914582	ENSMUSP00000151107.1	2	87855862	87859923
OR6A2	dispersed	0	4	go,ma,mu,	3	1		6	A	2	OR6A2	chr11:6791736-6799689	7954	Olfr2	1-on-1		0.0574	0.4188	0.137	155	-0.246759	99	0.608911		OR6A2	280	18	30	280	18	30		ENSP00000492990.1	11	6791736	6799689	ENSMUSP00000147893.2	7	106995399	107006072
OR6B1	dispersed	0	3	go,ma,mu,	3	1		6	B	1	OR6B1	chr7:144000320-144008793	8474	Olfr449	1-on-1		0.0426	0.5193	0.0821	10	-0.651084	4	1.32277		OR6B1	17			17				ENSP00000492907.1	7	144000320	144008793	ENSMUSP00000148895.2	6	42834384	42839516
OR6B3	tandem	0	9	dr,gg,go,ma,mu,pm,xt,	7	3		6	B	3	OR6B3	chr2:240045077-240047027	1951	Olfr1414	1-on-1		0.0692	0.8446	0.0819	56	-0.631716	32	-0.703471		OR6B3	88	18	68	88	18	68		ENSP00000493035.1	2	240045077	240047027	ENSMUSP00000054752.4	1	92506366	92518661
OR6C4	tandem	1	10	gg,go,ma,mu,pm,xt,	6	3		6	C	4	OR6C4	chr12:55549602-55555832	6231							120	-0.747823	88	-0.113506		OR6C4	253	12	66	253	12	66		ENSP00000493445.1	12	55549602	55555832
OR6C65	tandem	1	10	gg,go,ma,mu,pm,xt,	6	3		6	C	65	OR6C65	chr12:55400430-55401505	1076	Olfr808	1-on-1		0.1	0.521	0.192	30	-0.0750355	24	-1.613		OR6C65	45	17	15	45	17	15		ENSP00000368986.2	12	55400430	55401505	ENSMUSP00000145315.1	10	129765482	129771713
OR6C68	tandem	1	10	gg,go,ma,mu,pm,xt,	6	3		6	C	68	OR6C68	chr12:55492378-55493316	939	Olfr780	1-on-1		0.0919	0.413	0.2226	3	-1.0716	2	-1.03005		OR6C68	6		6	6		6		ENSP00000448811.1	12	55492378	55493316	ENSMUSP00000149258.1	10	129318117	129324141
OR6C70	proximal	1	10	gg,go,ma,mu,pm,xt,	6	2		6	C	70	OR6C70	chr12:55469200-55470138	939	Olfr814	1-on-1		0.1191	0.493	0.2416	11	-0.297335	5	-1.50234		OR6C70	25	7	12	25	7	12		ENSP00000329153.4	12	55469200	55470138	ENSMUSP00000150458.1	10	129871473	129879851
OR6C74	tandem	1	9	gg,go,ma,mu,pm,xt,	6	3		6	C	74	OR6C74	chr12:55247198-55248302	1105	Olfr821	1-on-1		0.0714	0.4097	0.1743	27	-1.20969	9	0.445864		OR6C74	52	14	28	52	14	28		ENSP00000342836.4	12	55247198	55248302	ENSMUSP00000144938.1	10	130030348	130035071
OR6C75	tandem	1	10	gg,go,ma,mu,pm,xt,	6	3		6	C	75	OR6C75	chr12:55362975-55369279	6305	Olfr790	1-on-1		0.072	0.35	0.2056	108	0.50364	72	0.462541		OR6C75	191	10	36	191	10	36		ENSP00000493430.1	12	55362975	55369279	ENSMUSP00000145450.2	10	129498492	129503342
OR6F1	dispersed	2	9	dr,go,ma,mu,	4	1		6	F	1	OR6F1	chr1:247711436-247716646	5211	Olfr308	1-on-1		0.1084	0.7738	0.14	78	-1.47205	50	-1.35569		OR6F1	154	27	57	154	27	57		ENSP00000493342.1	1	247711436	247716646	ENSMUSP00000150391.1	7	86318218	86325630
OR6J1	dispersed	0	6	go,ma,mu,pm,	4	1		6	J	1	OR6J1	chr14:22630929-22644352	13424							246	-1.1394	150	-0.023845		OR6J1	458	15	26	458	15	26		ENSP00000437629.1	14	22630929	22644352
OR6K2	tandem	0	7	go,ma,mu,xt,	4	3		6	K	2	OR6K2	chr1:158699678-158700652	975	Olfr420	1-on-1		0.0941	0.508	0.1853	16	-0.540455	9	-1.12747		OR6K2	27	6	21	27	6	21		ENSP00000352626.2	1	158699678	158700652	ENSMUSP00000149052.1	1	174155633	174162195
OR6K3	tandem	0	7	go,ma,mu,xt,	4	3		6	K	3	OR6K3	chr1:158716327-158720720	4394							70	0.555769	35	0.438692		OR6K3	121	10	38	121	10	38		ENSP00000357127.1	1	158716327	158720720
OR6K6	tandem	0	7	go,ma,mu,xt,	4	3		6	K	6	OR6K6	chr1:158754720-158755891	1172	Olfr231	1-on-1		0.0943	0.5009	0.1884	18	-0.604684	7	0.456887		OR6K6	31	15	35	31	15	35		ENSP00000493180.1	1	158754720	158755891	ENSMUSP00000151011.1	1	174113211	174121162
OR6M1	tandem	0	4	go,ma,mu,	3	3		6	M	1	OR6M1	chr11:123805335-123806387	1053							16	-1.06201	8	-0.84233		OR6M1	27	8	15	27	8	15		ENSP00000311038.2	11	123805335	123806387
OR6N1	tandem	0	7	go,ma,mu,xt,	4	3		6	N	1	OR6N1	chr1:158764236-158772195	7960	Olfr429	1-on-1		0.0707	0.4686	0.1509	91	-1.2892	68	-1.22246		OR6N1	206	6	26	206	6	26		ENSP00000493254.1	1	158764236	158772195	ENSMUSP00000149257.1	1	174084331	174091343
OR6N2	tandem	0	6	go,ma,mu,	3	3		6	N	2	OR6N2	chr1:158774222-158781204	6983	Olfr430	1-on-1		0.0844	0.4936	0.1709	119	-1.47715	62	-1.37267		OR6N2	235	12	44	235	12	44		ENSP00000493148.1	1	158774222	158781204	ENSMUSP00000150451.1	1	174066605	174072273
OR6P1	tandem	0	7	go,ma,mu,xt,	4	3		6	P	1	OR6P1	chr1:158560606-158570580	9975	Olfr414	1-on-1		0.0549	0.5217	0.1052	157	-0.541582	108	-0.643331		OR6P1	298	18	40	298	18	40		ENSP00000492936.1	1	158560606	158570580	ENSMUSP00000142051.1	1	174424064	174434747
OR6Q1	dispersed	0	8	dr,gg,go,ma,pm,	5	1		6	Q	1	OR6Q1	chr11:58030930-58031931	1002							23	-0.368622	11	1.07444		OR6Q1	38	7	28	38	7	28		ENSP00000307734.3	11	58030930	58031931
OR6S1	dispersed	0	6	go,ma,mu,xt,	4	1		6	S	1	OR6S1	chr14:20640696-20641691	996	Olfr750	1-on-1		0.1111	0.5961	0.1864	17	0.278405	13	0.997923		OR6S1	37	12	21	37	12	21		ENSP00000313110.3	14	20640696	20641691	ENSMUSP00000150180.1	14	51066301	51074435
OR6T1	proximal	0	5	go,ma,mu,	3	2		6	T	1	OR6T1	chr11:123942785-123943873	1089							25	0.926072	20	1.29148		OR6T1	40	11	27	40	11	27		ENSP00000325203.2	11	123942785	123943873
OR6V1	tandem	1	5	gg,go,ma,mu,	4	3		6	V	1	OR6V1	chr7:143052320-143053347	1028							8	-1.64987	5	-1.54924		OR6V1	24	5	13	24	5	13		ENSP00000396085.1	7	143052320	143053347
OR6X1	tandem	0	4	go,ma,mu,	3	3		6	X	1	OR6X1	chr11:123753488-123754545	1058	Olfr986	1-on-1		0.0824	0.5088	0.1619	20	0.223981	12	1.60672		OR6X1	32	11	17	32	11	17		ENSP00000333724.2	11	123753488	123754545	ENSMUSP00000152019.1	9	40180920	40190134
OR6Y1	tandem	0	7	go,ma,mu,xt,	4	3		6	Y	1	OR6Y1	chr1:158544550-158554405	9856	Olfr220	1-on-1		0.0924	0.4773	0.1937	161	-1.08243	81	-0.670466		OR6Y1	325	15	45	325	15	45		ENSP00000492894.1	1	158544550	158554405	ENSMUSP00000141919.1	1	174442082	174451277
OR7A5	tandem	0	7	gg,go,ma,mu,pm,xt,	6	3		7	A	5	OR7A5	chr19:14824251-14835285	11035	Olfr57	1-on-1		0.1976	0.5515	0.3583	151	-1.75054	75	-0.635294		OR7A5	298	18	36	298	18	36		ENSP00000316955.3	19	14824251	14835285	ENSMUSP00000144814.2	10	79028741	79036274
OR7A10	tandem	0	7	gg,go,ma,mu,pm,xt,	6	3		7	A	10	OR7A10	chr19:14840466-14848922	8457							138	-0.365467	108	1.08285		OR7A10	238	4	21	238	4	21		ENSP00000493055.1	19	14840466	14848922
OR7A17	tandem	0	7	gg,go,ma,mu,pm,xt,	6	3		7	A	17	OR7A17	chr19:14878203-14886132	7930	Olfr19	1-on-1		0.1488	0.6889	0.2159	174	-1.14978	91	-0.897852		OR7A17	313	12	60	313	12	60		ENSP00000493283.1	19	14878203	14886132	ENSMUSP00000145655.2	16	16672228	16676405
OR7C1	tandem	0	7	gg,go,ma,mu,pm,xt,	6	3		7	C	1	OR7C1	chr19:14789260-14835285	46026	Olfr1352	1-on-1		0.2742	2.0185	0.1359	690	-1.11841	404	-0.130254		OR7C1	1377	28	60	1377	28	60		ENSP00000493429.1	19	14789260	14835285	ENSMUSP00000054355.3	10	78981050	78987903
OR7C2	tandem	0	7	gg,go,ma,mu,pm,xt,	6	3		7	C	2	OR7C2	chr19:14941489-14942448	960	Olfr1356	1-on-1		0.1859	0.4935	0.3766	17	0.460554	11	0.0296046		OR7C2	31	8	24	31	8	24		ENSP00000248072.3	19	14941489	14942448	ENSMUSP00000144815.1	10	78845052	78852166
OR7D2	tandem	0	3	go,ma,mu,	3	3		7	D	2	OR7D2	chr19:9178979-9188780	9802							179	-0.863689	79	0.468919		OR7D2	333	39	57	333	39	57		ENSP00000492939.1	19	9178979	9188780
OR7D4	tandem	0	3	go,ma,mu,	3	3		7	D	4	OR7D4	chr19:9210276-9219589	9314	Olfr39	1-on-1		0.1343	0.8042	0.1671	195	-1.24922	112	1.5718		OR7D4	347	24	72	347	24	72		ENSP00000493404.1	19	9210276	9219589	ENSMUSP00000148572.1	9	20282351	20287578
OR7E24	tandem	0	3	go,ma,mu,	3	3		7	E	24	OR7E24	chr19:9247344-9252625	5282	Olfr873	1-on-1		0.2042	0.5564	0.3669	93	0.25311	64	0.261817		OR7E24	163	15	54	163	15	54		ENSP00000494223.1	19	9247344	9252625	ENSMUSP00000153816.1	9	20298532	20303455
OR7G1	tandem	0	3	go,ma,mu,	3	3		7	G	1	OR7G1	chr19:9114828-9115763	936	Olfr854	1-on-1		0.2478	0.6706	0.3696	23	-0.225933	14	0.3343		OR7G1	33	11	20	33	11	20		ENSP00000444134.1	19	9114828	9115763	ENSMUSP00000072248.2	9	19566435	19567382
OR7G2	tandem	0	3	go,ma,mu,	3	3		7	G	2	OR7G2	chr19:9100407-9107475	7069	Olfr853	1-on-1		0.2279	0.8925	0.2554	160	0.577525	114	1.74246		OR7G2	265	23	68	265	23	68		ENSP00000492896.1	19	9100407	9107475	ENSMUSP00000150773.1	9	19534202	19541076
OR8B4	tandem	0	6	go,ma,mu,	3	3		8	B	4	OR8B4	chr11:124423904-124424893	990	Olfr878	1-on-1		0.0944	0.4388	0.2152	14	0.667504	9	0.395281		OR8B4	28	5	17	28	5	17		ENSP00000348449.3	11	124423904	124424893	ENSMUSP00000149519.1	9	37917840	37922474
OR8B8	tandem	0	5	go,ma,mu,	3	3		8	B	8	OR8B8	chr11:124437445-124445696	8252	Olfr145	1-on-1		0.0738	0.5287	0.1395	131	-1.09577	67	-0.100404		OR8B8	237	16	42	237	16	42		ENSP00000493014.1	11	124437445	124445696	ENSMUSP00000083229.2	9	37896724	37903519
OR8D4	dispersed	0	5	go,ma,mu,	3	1		8	D	4	OR8D4	chr11:123902167-123909229	7063	Olfr985	1-on-1		0.0889	0.5183	0.1716	155	-1.47111	76	-0.855254		OR8D4	251	12	52	251	12	52		ENSP00000493391.1	11	123902167	123909229	ENSMUSP00000149371.1	9	40126308	40130184
OR8G1	tandem	0	6	go,ma,mu,	3	3		8	G	1	OR8G1	chr11:124241095-124254364	13270	Olfr967	1-on-1		0.158	0.821	0.1924	214	-0.0985272	119	0.48445		OR8G1	402	18	54	402	18	54		ENSP00000493289.1	11	124241095	124254364	ENSMUSP00000150183.1	9	39746249	39751493
OR8G5	tandem	0	6	go,ma,mu,	3	3		8	G	5	OR8G5	chr11:124256376-124266218	9843	Olfr935	1-on-1		0.1485	0.6224	0.2385	172	0.224704	106	0.468261		OR8G5	306	18	40	306	18	40		ENSP00000493127.1	11	124256376	124266218	ENSMUSP00000149193.1	9	38993971	38999683
OR8H1	proximal	0	18	dr,go,ma,mu,	4	2		8	H	1	OR8H1	chr11:56288462-56292254	3793	Olfr1099	1-on-1		0.1672	0.6513	0.2567	49	-0.551674	39	-0.25064		OR8H1	108	14	54	108	14	54		ENSP00000493316.1	11	56288462	56292254	ENSMUSP00000149528.1	2	86955126	86960693
OR8H2	tandem	0	17	dr,go,ma,mu,	4	3		8	H	2	OR8H2	chr11:56103687-56107658	3972	Olfr1100	1-on-1		0.1877	0.7879	0.2382	69	-1.43117	46	-0.409364		OR8H2	119	33	45	119	33	45		ENSP00000323982.1	11	56103687	56107658	ENSMUSP00000151088.1	2	86976029	86979954
OR8H3	tandem	0	17	dr,go,ma,mu,	4	3		8	H	3	OR8H3	chr11:56122373-56123311	939							16	-1.05328	7	0.189714		OR8H3	29	6	21	29	6	21		ENSP00000323928.3	11	56122373	56123311
OR8I2	tandem	0	17	dr,go,ma,mu,	4	3		8	I	2	OR8I2	chr11:56093277-56094286	1010	Olfr1104	1-on-1		0.0884	0.5174	0.1708	15	-1.43109	9	-0.158872		OR8I2	30	7	20	30	7	20		ENSP00000303864.2	11	56093277	56094286	ENSMUSP00000150156.1	2	87020703	87027080
OR8J1	tandem	0	18	dr,go,ma,mu,	4	3		8	J	1	OR8J1	chr11:56354291-56361511	7221							159	-1.47261	78	-0.0521124		OR8J1	287	26	56	287	26	56		ENSP00000477259.3	11	56354291	56361511
OR8J2	proximal	0	17	dr,go,ma,mu,	4	2		8	J	2	OR8J2	chr11:56208985-56215222	6238							103	-1.25915	56	-0.815686		OR8J2	201	7	20	201	7	20		ENSP00000493317.1	11	56208985	56215222
OR8K1	tandem	0	18	dr,go,ma,mu,	4	3		8	K	1	OR8K1	chr11:56345945-56347031	1087	Olfr1046	1-on-1		0.1203	0.667	0.1804	19	-1.82616	7	-0.5082		OR8K1	45	7	27	45	7	27		ENSP00000279783.2	11	56345945	56347031	ENSMUSP00000148873.1	2	86214987	86219314
OR8K3	tandem	0	18	dr,go,ma,mu,	4	3		8	K	3	OR8K3	chr11:56315144-56320639	5496	Olfr1054	1-on-1		0.144	0.5144	0.28	117	-0.459126	63	1.02556		OR8K3	200	18	66	200	18	66		ENSP00000493271.1	11	56315144	56320639	ENSMUSP00000150810.1	2	86332135	86335433
OR8K5	tandem	0	17	dr,go,ma,mu,	4	3		8	K	5	OR8K5	chr11:56159394-56160317	924	Olfr1053	1-on-1		0.1548	0.5502	0.2813	16	-0.74905	5	0.390169		OR8K5	29	7	18	29	7	18		ENSP00000323853.1	11	56159394	56160317	ENSMUSP00000097481.3	2	86314343	86315284
OR8S1	tandem	0	6	dr,gg,go,ma,mu,pm,	6	3		8	S	1	OR8S1	chr12:48525632-48528103	2472							34	-0.979738	25	-0.630127		OR8S1	84	13	44	84	13	44		ENSP00000310632.1	12	48525632	48528103
OR8U1	tandem	0	18	dr,go,ma,mu,	4	3		8	U	1	OR8U1	chr11:56375624-56376553	930	Olfr1044	1-on-1		0.0812	0.5553	0.1462	19	-1.26514	7	-0.0915492		OR8U1	35	9	20	35	9	20		ENSP00000304188.1	11	56375624	56376553	ENSMUSP00000150199.1	2	86168589	86177820
OR9A2	WGD/segmental	1	5	gg,go,ma,mu,	4	4		9	A	2	OR9A2	chr7:143026158-143027195	1038	Olfr459	1-on-1		0.1106	0.5544	0.1994	16	-0.860751	5	-0.524673		OR9A2	36	12	23	36	12	23		ENSP00000316518.3	7	143026158	143027195	ENSMUSP00000149928.1	6	41768770	41775177
OR9A4	WGD/segmental	1	7	go,ma,mu,	3	4		9	A	4	OR9A4	chr7:141916399-141920625	4227	Olfr460	1-on-1		0.0863	0.5085	0.1697	49	-1.72845	26	-1.25559		OR9A4	101	10	18	101	10	18		ENSP00000493151.1	7	141916399	141920625	ENSMUSP00000151187.1	6	40569487	40574343
OR9G1	tandem	0	12	dr,go,ma,mu,	4	3		9	G	1	OR9G1	chr11:56699095-56703884	4790	Olfr1014	1-on-1		0.15	0.6749	0.2223	73	-1.66494	47	-1.27661		OR9G1	170	10	15	170	10	15		ENSP00000493255.1	11	56699095	56703884	ENSMUSP00000150352.1	2	85772713	85778974
OR9Q1	proximal	0	8	dr,gg,go,ma,pm,	5	2		9	Q	1	OR9Q1	chr11:58023881-58181616	157736	Olfr1500	1-on-1		0.0971	0.4773	0.2035	2321	-0.462346	1421	0.414381		OR9Q1	4664	14	32	4664	14	32		ENSP00000334934.3	11	58023881	58181616	ENSMUSP00000149543.1	19	13826882	13830481
OR9Q2	tandem	0	8	dr,gg,go,ma,pm,	5	3		9	Q	2	OR9Q2	chr11:58189070-58194053	4984	Olfr1497	1-on-1		0.0846	0.7188	0.1177	67	-1.15239	35	-0.602408		OR9Q2	157	16	38	157	16	38		ENSP00000492924.1	11	58189070	58194053	ENSMUSP00000149151.1	19	13794324	13798202
OR10A2	tandem	0	4	go,ma,mu,	3	3		10	A	2	OR10A2	chr11:6863057-6874717	11661	Olfr714	1-on-1		0.0512	0.4814	0.1064	302	0.15461	162	1.85035		OR10A2	505	12	48	505	12	48		ENSP00000493131.1	11	6863057	6874717	ENSMUSP00000151106.1	7	107070981	107077802
OR10A4	tandem	0	4	go,ma,mu,	3	3		10	A	4	OR10A4	chr11:6876625-6877619	995	Olfr17	1-on-1		0.0665	0.4621	0.1439	26	-0.197861	11	2.50044		OR10A4	37	10	25	37	10	25		ENSP00000369157.2	11	6876625	6877619	ENSMUSP00000147931.1	7	107093220	107099808
OR10A5	tandem	0	4	go,ma,mu,	3	3		10	A	5	OR10A5	chr11:6845652-6846705	1054	Olfr713	1-on-1		0.0459	0.3719	0.1233	22	-1.15871	11	0.137596		OR10A5	39	7	30	39	7	30		ENSP00000299454.4	11	6845652	6846705	ENSMUSP00000150042.1	7	107031174	107040994
OR10A6	tandem	1	10	gg,go,ma,mu,pm,xt,	6	3		10	A	6	OR10A6	chr11:7924592-7931268	6677	Olfr519	1-on-1		0.1621	0.5774	0.2808	156	0.0586422	95	0.873957		OR10A6	275	24	72	275	24	72		ENSP00000492919.1	11	7924592	7931268	ENSMUSP00000081804.1	7	108893461	108894420
OR10A7	dispersed	1	9	gg,go,ma,mu,pm,xt,	6	1		10	A	7	OR10A7	chr12:55221025-55221975	951							16	-1.23507	9	-0.988493		OR10A7	28	7	21	28	7	21		ENSP00000326718.1	12	55221025	55221975
OR10AC1	dispersed	0	4	go,ma,mu,pm,	4	1		10	AC	1	OR10AC1	chr7:143509256-143519469	10214							18	-0.0801339	15	-0.019		OR10AC1	35			35				ENSP00000476380.1	7	143509256	143519469
OR10AG1	dispersed	0	16	dr,go,ma,mu,	4	1		10	AG	1	OR10AG1	chr11:55965755-55969945	4191	Olfr1123	1-on-1		0.1759	0.5981	0.2942	66	-1.26118	33	-0.649898		OR10AG1	132	1	32	132	1	32		ENSP00000493281.2	11	55965755	55969945	ENSMUSP00000154459.1	2	87416635	87423211
OR10C1	proximal	2	11	dr,go,ma,mu,	4	2		10	C	1	OR10C1	chr6:29439306-29440977	1672	Olfr95	1-on-1		0.0732	1.1274	0.0649	24	-0.77404	22	-1.34706		OR10C1	45	18	31	45	18	31		ENSP00000419119.1	6	29439306	29440977	ENSMUSP00000150480.1	17	37207954	37213118
OR10D3	proximal	0	6	go,ma,mu,	3	2		10	D	3	OR10D3	chr11:124183345-124188780	5436							74	-0.713901	37	-0.97788		OR10D3	152	24	54	152	24	54		ENSP00000493028.1	11	124183345	124188780
OR10G6	tandem	0	6	go,ma,mu,	3	3		10	G	6	OR10G6	chr11:123994163-123995161	999							12	-1.84472	4	-1.07025		OR10G6	29	6	21	29	6	21		ENSP00000477445.1	11	123994163	123995161
OR10G7	tandem	0	6	go,ma,mu,	3	3		10	G	7	OR10G7	chr11:124036013-124041325	5313	Olfr978	1-on-1		0.0756	0.5767	0.1311	96	0.341781	65	1.78435		OR10G7	171	10	18	171	10	18		ENSP00000492905.1	11	124036013	124041325	ENSMUSP00000151115.1	9	39992113	39995095
OR10G8	tandem	0	6	go,ma,mu,	3	3		10	G	8	OR10G8	chr11:124026798-124030558	3761							63	-0.258894	34	1.2017		OR10G8	129	28	34	129	28	34		ENSP00000493087.1	11	124026798	124030558
OR10H2	tandem	0	7	gg,go,ma,mu,pm,	5	3		10	H	2	OR10H2	chr19:15728020-15729060	1041							17	-0.492084	13	0.302413		OR10H2	35	11	21	35	11	21		ENSP00000306095.3	19	15728020	15729060
OR10H3	tandem	0	5	gg,go,ma,mu,pm,	5	3		10	H	3	OR10H3	chr19:15737985-15742343	4359	Olfr63	1-on-1		0.1418	0.6242	0.2272	78	0.171535	62	0.940982		OR10H3	149	5	26	149	5	26		ENSP00000493287.1	19	15737985	15742343	ENSMUSP00000150323.1	17	33264676	33275644
OR10H4	proximal	0	5	gg,go,ma,mu,pm,	5	2		10	H	4	OR10H4	chr19:15944299-15950350	6052							132	-0.717485	58	-0.380228		OR10H4	234	18	32	234	18	32		ENSP00000494681.1	19	15944299	15950350
OR10H5	tandem	0	5	gg,go,ma,mu,pm,	5	3		10	H	5	OR10H5	chr19:15787661-15801025	13365	Olfr1564	1-on-1		0.0765	0.898	0.0852	439	0.229124	285	0.0888249		OR10H5	608	38	82	608	38	82		ENSP00000493242.1	19	15787661	15801025	ENSMUSP00000146792.1	17	33211206	33221690
OR10J1	tandem	0	9	go,ma,mu,xt,	4	3		10	J	1	OR10J1	chr1:159437845-159443078	5234	Olfr418	1-on-1		0.1396	0.9834	0.142	61	-1.19628	39	-0.693395		OR10J1	155	39	60	155	39	60		ENSP00000493228.1	1	159437845	159443078	ENSMUSP00000150427.1	1	173266001	173273994
OR10J4	tandem	0	9	go,ma,mu,xt,	4	3		10	J	4	OR10J4	chr1:159432204-159433138	935							10	-0.791831	6	-0.302614		OR10J4	22	6	14	22	6	14		ENSP00000475611.1	1	159432204	159433138
OR10J5	tandem	0	9	go,ma,mu,xt,	4	3		10	J	5	OR10J5	chr1:159535078-159536007	930	Olfr16	1-on-1		0.0738	0.4501	0.1641	12	-0.781759	6	-0.554425		OR10J5	21	6	13	21	6	13		ENSP00000334441.2	1	159535078	159536007	ENSMUSP00000149249.1	1	172950409	172958357
OR10K2	tandem	0	6	go,ma,mu,xt,	4	3		10	K	2	OR10K2	chr1:158418210-158426237	8028	Olfr370	1-on-1		0.1201	0.6321	0.1899	133	-1.06163	77	0.202674		OR10K2	267	13	26	267	13	26		ENSP00000493297.1	1	158418210	158426237	ENSMUSP00000147834.1	8	83535780	83545227
OR10P1	dispersed	1	9	gg,go,ma,mu,pm,xt,	6	1		10	P	1	OR10P1	chr12:55636860-55637854	995	Olfr796	1-on-1		0.0856	0.8565	0.0999	19	-0.46835	14	0.567817		OR10P1	36	6	21	36	6	21		ENSP00000308082.2	12	55636860	55637854	ENSMUSP00000150534.1	10	129605492	129612570
OR10Q1	tandem	0	8	dr,gg,go,ma,pm,	5	3		10	Q	1	OR10Q1	chr11:58227882-58228918	1037	Olfr1494	1-on-1		0.0969	0.8335	0.1162	22	-0.817786	13	0.0901522		OR10Q1	39	13	19	39	13	19		ENSP00000314324.2	11	58227882	58228918	ENSMUSP00000146563.1	19	13739728	13750475
OR10R2	tandem	0	6	go,ma,mu,xt,	4	3		10	R	2	OR10R2	chr1:158472220-158480936	8717							109	-1.83481	56	-1.40296		OR10R2	252	1	55	252	1	55		ENSP00000493160.1	1	158472220	158480936
OR10S1	tandem	0	5	go,ma,mu,	3	3		10	S	1	OR10S1	chr11:123976661-123977781	1121	Olfr982	1-on-1		0.0881	0.662	0.133	22	-0.274128	14	-1.06871		OR10S1	37	18	43	37	18	43		ENSP00000493143.1	11	123976661	123977781	ENSMUSP00000052705.3	9	40073829	40079404
OR10T2	tandem	0	6	go,ma,mu,xt,	4	3		10	T	2	OR10T2	chr1:158398522-158399466	945							10	0.103152	10	0.491261		OR10T2	27	7	17	27	7	17		ENSP00000334115.1	1	158398522	158399466
OR10V1	dispersed	0	5	go,ma,mu,pm,	4	1		10	V	1	OR10V1	chr11:59712916-59713845	930	Olfr1420	1-on-1		0.0584	0.3496	0.167	21	-1.86464	5	-1.06602		OR10V1	33	14	17	33	14	17		ENSP00000302199.2	11	59712916	59713845	ENSMUSP00000149208.1	19	11886565	11898079
OR10W1	tandem	0	8	dr,gg,go,ma,pm,	5	3		10	W	1	OR10W1	chr11:58266792-58268260	1469	Olfr1490	1-on-1		0.1189	0.5797	0.2051	14	-1.33223	6	-0.949946		OR10W1	31	4	16	31	4	16		ENSP00000378516.2	11	58266792	58268260	ENSMUSP00000151186.1	19	13651091	13659545
OR10X1	proximal	0	7	go,ma,mu,xt,	4	2		10	X	1	OR10X1	chr1:158578919-158579899	981	Olfr417	1-on-1		0.0976	0.4646	0.21	12	0.733712	10	1.6699		OR10X1	23	7	1	23	7	1		ENSP00000485609.1	1	158578919	158579899	ENSMUSP00000151782.1	1	174365122	174374472
OR10Z1	proximal	0	7	go,ma,mu,xt,	4	2		10	Z	1	OR10Z1	chr1:158605268-158612514	7247	Olfr419	1-on-1		0.0752	0.6182	0.1217	143	-1.48972	63	-0.801656		OR10Z1	279	18	44	279	18	44		ENSP00000493003.1	1	158605268	158612514	ENSMUSP00000149512.1	1	174248514	174252061
OR11A1	WGD/segmental	2	11	dr,go,ma,mu,	4	4		11	A	1	OR11A1	chr6:29425504-29457071	31568	Olfr96	1-on-1		0.1592	0.5257	0.3029	467	-1.46051	330	-2.05854		OR11A1	971	36	136	971	36	136		ENSP00000366354.1	6	29425504	29457071	ENSMUSP00000150010.1	17	37220146	37226673
OR11G2	tandem	0	6	go,ma,mu,pm,xt,	5	3		11	G	2	OR11G2	chr14:20190894-20201075	10182	Olfr744	1-on-1		0.0995	0.4252	0.2341	216	-1.55078	110	-0.99079		OR11G2	430	56	102	430	56	102		ENSP00000493427.1	14	20190894	20201075	ENSMUSP00000149164.1	14	50614879	50619839
OR11H1	dispersed	0	0		0	1		11	H	1	OR11H1	chr22:15528159-15529139	981												OR11H1								ENSP00000252835.4	22	15528159	15529139
OR11H2	proximal	0	2	pm,xt,	2	2		11	H	2	OR11H2	chr14:19712904-19714332	1429							6	-0.969724	2	0.66437		OR11H2	8		2	8		2		ENSP00000492923.1	14	19712904	19714332
OR11H6	tandem	0	6	go,ma,mu,pm,xt,	5	3		11	H	6	OR11H6	chr14:20223710-20224702	993	Olfr745	1-on-1		0.1217	0.4071	0.2989	18	-1.2888	13	-0.256473		OR11H6	37	8	26	37	8	26		ENSP00000319071.2	14	20223710	20224702	ENSMUSP00000153971.1	14	50639388	50643885
OR11H7	tandem	0	6	go,ma,mu,pm,xt,	5	3		11	H	7	OR11H7	chr14:20229402-20230346	945	Olfr746	1-on-1		-2	-2		22	-1.11665	13	-1.02441		OR11H7	41	11	25	41	11	25		ENSP00000451021.2	14	20229402	20230346	ENSMUSP00000151399.1	14	50647083	50654183
OR11H12	proximal	0	2	pm,xt,	2	2		11	H	12	OR11H12	chr14:18601045-18602129	1085												OR11H12								ENSP00000449002.1	14	18601045	18602129
OR11L1	WGD/segmental	2	10	dr,go,ma,mu,	4	4		11	L	1	OR11L1	chr1:247840928-247841896	969	Olfr323	1-on-1		0.1561	0.9418	0.1658	16	1.28151	13	1.8431		OR11L1	27	8	18	27	8	18		ENSP00000348033.2	1	247840928	247841896	ENSMUSP00000151137.1	11	58624159	58630501
OR12D1	tandem	2	11	dr,go,ma,mu,	4	3		12	D	1	OR12D1	chr6:29414928-29418905	3978							66	-0.792344	72	-2.07014		OR12D1	138	13	17	138	13	17		ENSP00000475351.1	6	29414928	29418905
OR12D2	tandem	2	11	dr,go,ma,mu,	4	3		12	D	2	OR12D2	chr6:29395631-29398008	2378	Olfr102	1-on-1		0.1335	0.5335	0.2502	37	-0.477569	23	0.618924		OR12D2	67	18	30	67	18	30		ENSP00000493463.1	6	29395631	29398008	ENSMUSP00000149168.1	17	37311795	37317054
OR12D3	tandem	2	11	dr,go,ma,mu,	4	3		12	D	3	OR12D3	chr6:29373423-29375291	1869	Olfr109	1-on-1		0.1229	0.6297	0.1952	29	-1.81053	21	-2.06028		OR12D3	62	7	21	62	7	21		ENSP00000380023.3	6	29373423	29375291	ENSMUSP00000150326.1	17	37458916	37471590
OR13A1	dispersed	0	8	gg,go,ma,mu,pm,xt,	6	1		13	A	1	OR13A1	chr10:45302650-45315608	12959	Olfr211	1-on-1		0.0861	0.6817	0.1263	219	-1.5043	121	-1.33711		OR13A1	409	42	57	409	42	57		ENSP00000451950.1	10	45302650	45315608	ENSMUSP00000145330.1	6	116489091	116498221
OR13C2	tandem	0	4	go,ma,mu,xt,	4	3		13	C	2	OR13C2	chr9:104604671-104605627	957							16	-1.26681	9	0.027433		OR13C2	36	13	19	36	13	19		ENSP00000438815.1	9	104604671	104605627
OR13C3	tandem	0	4	go,ma,mu,xt,	4	3		13	C	3	OR13C3	chr9:104535749-104536856	1108	Olfr273	1-on-1		0.0817	0.4458	0.1833	14	-1.62687	5	-0.776132		OR13C3	34	8	43	34	8	43		ENSP00000493076.1	9	104535749	104536856	ENSMUSP00000149869.1	4	52852154	52859236
OR13C4	tandem	0	4	go,ma,mu,xt,	4	3		13	C	4	OR13C4	chr9:104526253-104527209	957							19	-1.83101	2	-0.941487		OR13C4	30	6	21	30	6	21		ENSP00000277216.3	9	104526253	104527209
OR13C5	tandem	0	4	go,ma,mu,xt,	4	3		13	C	5	OR13C5	chr9:104598457-104599413	957							18	-0.987024	10	-1.09196		OR13C5	29	11	18	29	11	18		ENSP00000363911.2	9	104598457	104599413
OR13C8	tandem	0	4	go,ma,mu,xt,	4	3		13	C	8	OR13C8	chr9:104569168-104570130	963	Olfr272	1-on-1		0.1291	0.5034	0.2566	21	-1.1482	18	-0.393455		OR13C8	45	9	30	45	9	30		ENSP00000334068.1	9	104569168	104570130	ENSMUSP00000149339.1	4	52910207	52919178
OR13C9	tandem	0	4	go,ma,mu,xt,	4	3		13	C	9	OR13C9	chr9:104617248-104618204	957							6	-0.688947	3	0.214224		OR13C9	16	5	10	16	5	10		ENSP00000259362.1	9	104617248	104618204
OR13D1	proximal	0	4	go,ma,mu,xt,	4	2		13	D	1	OR13D1	chr9:104694379-104695485	1107	Olfr270	1-on-1		0.0863	0.4844	0.1781	19	-0.972861	13	-0.547031		OR13D1	31	1	30	31	1	30		ENSP00000317357.5	9	104694379	104695485	ENSMUSP00000150409.1	4	52964547	52972474
OR13F1	proximal	0	4	go,ma,mu,xt,	4	2		13	F	1	OR13F1	chr9:104504263-104505222	960	Olfr275	1-on-1		0.116	0.4986	0.2327	18	-1.16	7	-0.0548995		OR13F1	29	9	17	29	9	17		ENSP00000334452.2	9	104504263	104505222	ENSMUSP00000092700.1	4	52825399	52826358
OR13G1	WGD/segmental	2	9	dr,go,ma,mu,	4	4		13	G	1	OR13G1	chr1:247670812-247679739	8928	Olfr309	1-on-1		0.0844	0.5172	0.1631	166	-1.35826	70	-0.813519		OR13G1	299	18	46	299	18	46		ENSP00000493110.1	1	247670812	247679739	ENSMUSP00000134377.1	7	86304474	86313708
OR13H1	dispersed	0	3	go,ma,mu,	3	1		13	H	1	OR13H1	chrX:131543976-131545056	1081												OR13H1								ENSP00000340748.3	X	131543976	131545056
OR13J1	dispersed	0	3	go,ma,mu,	3	1		13	J	1	OR13J1	chr9:35869263-35870601	1339	Olfr71	1-on-1		0.0873	0.6075	0.1437	25	-1.68809	11	-0.674985		OR13J1	48	7	17	48	7	17		ENSP00000367219.2	9	35869263	35870601	ENSMUSP00000103494.1	4	43704562	43710255
OR14A2	WGD/segmental	2	9	dr,go,ma,mu,	4	4		14	A	2	OR14A2	chr1:247723099-247724043	945							14	-0.703737	9	-0.413333		OR14A2	29	1	19	29	1	19		ENSP00000355441.1	1	247723099	247724043
OR14A16	proximal	2	9	dr,go,ma,mu,	4	2		14	A	16	OR14A16	chr1:247814660-247824119	9460							187	1.15657	119	3.18967		OR14A16	301	18	26	301	18	26		ENSP00000493024.1	1	247814660	247824119
OR14C36	WGD/segmental	2	7	dr,go,ma,mu,	4	4		14	C	36	OR14C36	chr1:248348775-248349713	939	Olfr301	1-on-1		0.3173	1.2668	0.2505	12	1.197	9	2.61753		OR14C36	28	9	18	28	9	18		ENSP00000324534.1	1	248348775	248349713	ENSMUSP00000133780.1	7	86403846	86414024
OR14I1	dispersed	1	6	go,ma,mu,	3	1		14	I	1	OR14I1	chr1:248681322-248682328	1007												OR14I1								ENSP00000339726.3	1	248681322	248682328
OR14J1	WGD/segmental	2	12	dr,go,ma,mu,xt,	5	4		14	J	1	OR14J1	chr6:29301701-29313017	11317	Olfr125	1-on-1		0.1195	0.4878	0.2449	120	-1.57973	96	-1.62436		OR14J1	237	14	24	237	14	24		ENSP00000492893.1	6	29301701	29313017	ENSMUSP00000149602.1	17	37832949	37838490
OR14K1	tandem	2	9	dr,go,ma,mu,	4	3		14	K	1	OR14K1	chr1:247738615-247739559	945							15	-2.0333	7	-0.406292		OR14K1	27	8	17	27	8	17		ENSP00000283225.2	1	247738615	247739559
OR51A2	tandem	0	26	dr,go,ma,mu,	4	3		51	A	2	OR51A2	chr11:4954772-4955713	942							13	-1.12904	7	-0.616174		OR51A2	19	4	13	19	4	13		ENSP00000369729.1	11	4954772	4955713
OR51A4	tandem	0	26	dr,go,ma,mu,	4	3		51	A	4	OR51A4	chr11:4942831-4947605	4775							104	-1.52539	62	-0.412656		OR51A4	185	28	48	185	28	48		ENSP00000492963.1	11	4942831	4947605
OR51A7	tandem	1	26	dr,go,ma,mu,	4	3		51	A	7	OR51A7	chr11:4903783-4909462	5680	Olfr576	1-on-1		0.0881	0.4335	0.2033	82	-1.25794	44	-0.615807		OR51A7	174	16	28	174	16	28		ENSP00000493162.1	11	4903783	4909462	ENSMUSP00000142459.1	7	102965102	102975160
OR51B2	tandem	1	26	dr,go,ma,mu,	4	3		51	B	2	OR51B2	chr11:5323359-5324297	939	Olfr64	1-on-1		0.1544	1.1574	0.1334	12	-0.958889	5	-0.0362201		OR51B2	31	8	23	31	8	23		ENSP00000485407.1	11	5323359	5324297	ENSMUSP00000080444.3	7	103889485	103894485
OR51B4	WGD/segmental	1	27	dr,go,ma,mu,	4	4		51	B	4	OR51B4	chr11:5301014-5301946	933	Olfr66	1-on-1		0.1553	0.5899	0.2633	18	-0.563456	5	-0.427995		OR51B4	33	10	18	33	10	18		ENSP00000369573.1	11	5301014	5301946	ENSMUSP00000149058.1	7	103879443	103886252
OR51B5	tandem	1	26	dr,go,ma,mu,	4	3		51	B	5	OR51B5	chr11:5342942-5505652	162711							3878	0.132952	2645	0.837015		OR51B5	6853	14	28	6853	14	28		ENSP00000495989.1	11	5342942	5505652
OR51D1	WGD/segmental	1	23	dr,go,ma,mu,	4	4		51	D	1	OR51D1	chr11:4637477-4643060	5584	Olfr557	1-on-1		0.0657	0.4391	0.1497	86	-0.830285	47	-0.824114		OR51D1	159	12	34	159	12	34		ENSP00000492986.1	11	4637477	4643060	ENSMUSP00000150621.1	7	102695910	102700707
OR51E1	singleton	1	23	dr,go,ma,mu,	4	0		51	E	1	OR51E1	chr11:4643420-4655488	12069	Olfr558	1-on-1		0.2332	1.0459	0.2229	213	0.437797	156	-0.608307		OR51E1	380	7	22	380	7	22		ENSP00000431593.1	11	4643420	4655488	ENSMUSP00000091674.3	7	102702215	102712064
OR51E2	proximal	1	23	dr,go,ma,mu,	4	2		51	E	2	OR51E2	chr11:4680171-4697853	17683	Olfr78	1-on-1		0.0385	0.4906	0.0785	355	-0.331419	248	1.48539		OR51E2	626	33	50	626	33	50		ENSP00000380153.3	11	4680171	4697853	ENSMUSP00000058085.7	7	102740731	102759395
OR51F1	proximal	1	23	dr,go,ma,mu,	4	2		51	F	1	OR51F1	chr11:4768979-4769938	960	Olfr566	1-on-1		0.1167	0.4472	0.261	26	-0.304155	12	-1.19165		OR51F1	43	12	59	43	12	59		ENSP00000369744.1	11	4768979	4769938	ENSMUSP00000148998.1	7	102855337	102858755
OR51F2	proximal	1	26	dr,go,ma,mu,	4	2		51	F	2	OR51F2	chr11:4821321-4822456	1136	Olfr568	1-on-1		0.0813	0.5428	0.1498	24	0.487874	13	1.05987		OR51F2	33	21	35	33	21	35		ENSP00000493050.1	11	4821321	4822456	ENSMUSP00000095818.1	7	102877122	102878063
OR51G1	tandem	0	26	dr,go,ma,mu,	4	3		51	G	1	OR51G1	chr11:4923374-4924339	966	Olfr578	1-on-1		0.0634	0.5601	0.1133	15	-0.143882				OR51G1	21	4	15					ENSP00000485612.1	11	4923374	4924339	ENSMUSP00000149209.1	7	102981608	102989324
OR51G2	WGD/segmental	1	26	dr,go,ma,mu,	4	4		51	G	2	OR51G2	chr11:4912588-4919350	6763	Olfr577	1-on-1		0.0485	0.6036	0.0803	115	-0.892226	60	0.391169		OR51G2	198	12	28	198	12	28		ENSP00000493323.1	11	4912588	4919350	ENSMUSP00000150712.1	7	102971180	102975943
OR51I1	tandem	1	25	dr,go,ma,mu,	4	3		51	I	1	OR51I1	chr11:5440570-5441514	945	Olfr640	1-on-1		0.0717	0.6857	0.1046	18	0.534945	13	-0.210758		OR51I1	40	10	24	40	10	24		ENSP00000369559.1	11	5440570	5441514	ENSMUSP00000151356.1	7	104018686	104025573
OR51I2	WGD/segmental	1	25	dr,go,ma,mu,	4	4		51	I	2	OR51I2	chr11:5449323-5456518	7196	Olfr641	1-on-1		0.0569	0.3667	0.1551	156	-0.744192	100	-0.680737		OR51I2	261	12	36	261	12	36		ENSP00000493016.1	11	5449323	5456518	ENSMUSP00000149866.1	7	104035445	104042072
OR51L1	tandem	0	26	dr,go,ma,mu,	4	3		51	L	1	OR51L1	chr11:4994851-5005536	10686							166	-0.719858	80	-1.62205		OR51L1	325	5	1	325	5	1		ENSP00000493015.1	11	4994851	5005536
OR51M1	proximal	1	26	dr,go,ma,mu,	4	2		51	M	1	OR51M1	chr11:5383812-5393263	9452	Olfr631	1-on-1		0.1007	0.4583	0.2197	263	0.368924	198	1.3444		OR51M1	444	8	58	444	8	58		ENSP00000493005.1	11	5383812	5393263	ENSMUSP00000102476.1	7	103928825	103929784
OR51S1	proximal	1	26	dr,go,ma,mu,	4	2		51	S	1	OR51S1	chr11:4847489-4849238	1750	Olfr571	1-on-1		0.1184	0.5306	0.2232	19	-0.782202	13	0.0160476		OR51S1	47	7	13	47	7	13		ENSP00000322754.2	11	4847489	4849238	ENSMUSP00000148964.1	7	102905090	102917536
OR51T1	proximal	1	26	dr,go,ma,mu,	4	2		51	T	1	OR51T1	chr11:4881819-4882883	1065	Olfr574	1-on-1		0.1379	0.5675	0.2429	20	-1.34905	9	-0.148056		OR51T1	30	12	37	30	12	37		ENSP00000369738.1	11	4881819	4882883	ENSMUSP00000095815.1	7	102948467	102949507
OR51V1	proximal	0	27	dr,go,ma,mu,	4	2		51	V	1	OR51V1	chr11:5199735-5200700	966							23	0.89311	12	2.35034		OR51V1	36	12	19	36	12	19		ENSP00000321729.1	11	5199735	5200700
OR52B2	WGD/segmental	1	18	dr,gg,go,ma,mu,pm,	6	4		52	B	2	OR52B2	chr11:6169330-6170408	1079	Olfr691	1-on-1		0.0681	0.5514	0.1235	20	-0.651115	13	-0.468211		OR52B2	34	8	22	34	8	22		ENSP00000432011.1	11	6169330	6170408	ENSMUSP00000150297.1	7	105335509	105342270
OR52B4	WGD/segmental	1	13	dr,gg,go,ma,mu,pm,	6	4		52	B	4	OR52B4	chr11:4367263-4368386	1124	Olfr547	1-on-1		0.0892	0.4014	0.2222	21	-1.75566	7	-1.44107		OR52B4	40	9	18	40	9	18		ENSP00000485530.1	11	4367263	4368386	ENSMUSP00000095831.1	7	102534749	102535684
OR52B6	tandem	1	24	dr,go,ma,mu,	4	3		52	B	6	OR52B6	chr11:5580877-5581884	1008	Olfr618	1-on-1		0.3553	1.5784	0.2251	14	-1.01847	14	-1.32029		OR52B6	31	8	18	31	8	18		ENSP00000341581.2	11	5580877	5581884	ENSMUSP00000151147.1	7	103590103	103600448
OR52D1	proximal	1	26	dr,go,ma,mu,	4	2		52	D	1	OR52D1	chr11:5488685-5489749	1065	Olfr646	1-on-1		0.0746	0.4794	0.1556	20	-1.03557	9	0.625128		OR52D1	41	6	32	41	6	32		ENSP00000326232.5	11	5488685	5489749	ENSMUSP00000149102.1	7	104104873	104109766
OR52E1	tandem	0	27	dr,go,ma,mu,	4	3		52	E	1	OR52E1	chr11:5069572-5070497	926							15	1.63019	11	3.01116		OR52E1	22	5	16	22	5	16		ENSP00000476576.1	11	5069572	5070497
OR52E2	tandem	0	27	dr,go,ma,mu,	4	3		52	E	2	OR52E2	chr11:5058650-5059627	978	Olfr589	1-on-1		0.0948	0.5267	0.1799	29	0.78945	19	2.22999		OR52E2	47	10	34	47	10	34		ENSP00000322088.2	11	5058650	5059627	ENSMUSP00000151739.1	7	103154792	103156356
OR52E4	WGD/segmental	1	23	dr,gg,go,ma,mu,pm,	6	4		52	E	4	OR52E4	chr11:5880629-5887079	6451	Olfr677	1-on-1		0.0838	0.4674	0.1792	143	0.71961	102	2.00602		OR52E4	247	22	42	247	22	42		ENSP00000493085.1	11	5880629	5887079	ENSMUSP00000149888.1	7	105051372	105059006
OR52E5	tandem	1	22	dr,gg,go,ma,mu,pm,	6	3		52	E	5	OR52E5	chr11:5893208-5902730	9523							215	-0.815767	97	1.27883		OR52E5	358	9	22	358	9	22		ENSP00000480583.1	11	5893208	5902730
OR52E6	tandem	1	23	dr,gg,go,ma,mu,pm,	6	3		52	E	6	OR52E6	chr11:5840956-5841952	997							20	-0.159367	13	-0.282013		OR52E6	41	26	44	41	26	44		ENSP00000369279.2	11	5840956	5841952
OR52H1	tandem	1	26	dr,go,ma,mu,	4	3		52	H	1	OR52H1	chr11:5544561-5548533	3973	Olfr648	1-on-1		0.0691	0.4915	0.1405	79	-0.916516	49	0.38454		OR52H1	144	22	40	144	22	40		ENSP00000326259.5	11	5544561	5548533	ENSMUSP00000149047.1	7	104177598	104183392
OR52I1	tandem	1	22	dr,go,ma,mu,	4	3		52	I	1	OR52I1	chr11:4593614-4596574	2961							133	-1.06234	81	-1.25294		OR52I1	239	2	79	239	2	79		ENSP00000436453.1	11	4593614	4596574
OR52I2	WGD/segmental	1	22	dr,go,ma,mu,	4	4		52	I	2	OR52I2	chr11:4581743-4593340	11598	Olfr556	1-on-1		0.1174	0.6258	0.1876	456	-0.725389	306	-1.22257		OR52I2	813	64	3	813	64	3		ENSP00000493402.1	11	4581743	4593340	ENSMUSP00000150289.1	7	102664899	102673270
OR52J3	tandem	0	28	dr,go,ma,mu,	4	3		52	J	3	OR52J3	chr11:5046526-5047461	936	Olfr592	1-on-1		0.1134	0.67	0.1692	21	-1.49418	8	-1.01072		OR52J3	44	12	30	44	12	30		ENSP00000369728.1	11	5046526	5047461	ENSMUSP00000102506.1	7	103184803	103192965
OR52K1	WGD/segmental	1	21	dr,go,ma,mu,	4	4		52	K	1	OR52K1	chr11:4482646-4493497	10852							243	-1.13867	112	-0.833962		OR52K1	426	46	71	426	46	71		ENSP00000493011.1	11	4482646	4493497
OR52K2	tandem	1	16	dr,go,ma,mu,	4	3		52	K	2	OR52K2	chr11:4449295-4450361	1067	Olfr552	1-on-1		0.075	0.5513	0.136	20	-0.969665	8	-0.676209		OR52K2	34	4	24	34	4	24		ENSP00000318956.4	11	4449295	4450361	ENSMUSP00000150317.1	7	102597770	102608125
OR52L1	WGD/segmental	1	20	dr,gg,go,ma,mu,pm,	6	4		52	L	1	OR52L1	chr11:5985892-5986985	1094	Olfr685	1-on-1		0.0944	0.4747	0.1989	17	0.796804	17	0.461371		OR52L1	34	11	18	34	11	18		ENSP00000330338.4	11	5985892	5986985	ENSMUSP00000151191.1	7	105178416	105186012
OR52M1	tandem	1	22	dr,go,ma,mu,	4	3		52	M	1	OR52M1	chr11:4545191-4546144	954	Olfr554	1-on-1		0.0558	0.4199	0.133	31	-0.881168	12	1.02017		OR52M1	48	10	31	48	10	31		ENSP00000353343.1	11	4545191	4546144	ENSMUSP00000150338.1	7	102638432	102642555
OR52N2	tandem	1	23	dr,gg,go,ma,mu,pm,	6	3		52	N	2	OR52N2	chr11:5820314-5821348	1035	Olfr666	1-on-1		0.0562	0.5026	0.1117	23	0.413536	16	0.854724		OR52N2	37	8	26	37	8	26		ENSP00000322801.2	11	5820314	5821348	ENSMUSP00000148919.1	7	104891822	104895952
OR52N5	tandem	1	23	dr,gg,go,ma,mu,pm,	6	3		52	N	5	OR52N5	chr11:5776165-5783355	7191	Olfr669	1-on-1		0.0824	0.6098	0.1351	137	-0.463343	100	0.0444276		OR52N5	246	18	48	246	18	48		ENSP00000493190.1	11	5776165	5783355	ENSMUSP00000150928.1	7	104934240	104940477
OR52W1	dispersed	0	10	dr,gg,go,ma,mu,pm,	6	1		52	W	1	OR52W1	chr11:6199146-6200259	1114	Olfr692	1-on-1		0.1376	0.3141	0.4381	20	-1.32287	12	-0.571178		OR52W1	40	13	23	40	13	23		ENSP00000309673.2	11	6199146	6200259	ENSMUSP00000095755.3	7	105368230	105369355
OR56A1	tandem	1	18	dr,gg,go,ma,mu,pm,	6	3		56	A	1	OR56A1	chr11:6021686-6034338	12653							200	0.192453	147	0.995342		OR56A1	385	18	63	385	18	63		ENSP00000493266.1	11	6021686	6034338
OR56A4	tandem	1	18	dr,gg,go,ma,mu,pm,	6	3		56	A	4	OR56A4	chr11:5999445-6006946	7502	Olfr684	1-on-1		0.0851	0.7327	0.1162	107	-1.40325	74	-0.590945		OR56A4	215	32	66	215	32	66		ENSP00000492932.1	11	5999445	6006946	ENSMUSP00000150107.1	7	105154692	105163653
OR56A5	tandem	1	22	dr,gg,go,ma,mu,pm,	6	3		56	A	5	OR56A5	chr11:5967177-5968290	1114	Olfr683	1-on-1		0.0746	0.4519	0.165	17	-0.977083	8	0.11362		OR56A5	29	8	30	29	8	30		ENSP00000478523.1	11	5967177	5968290	ENSMUSP00000148110.1	7	105140839	105147012
OR56B4	tandem	1	18	dr,gg,go,ma,mu,pm,	6	3		56	B	4	OR56B4	chr11:6107684-6108835	1152	Olfr663	1-on-1		0.3093	1.2749	0.2426	31	-0.620893	24	3.17296		OR56B4	45	9	24	45	9	24		ENSP00000321196.2	11	6107684	6108835	ENSMUSP00000147953.1	7	104703569	104704527
OR1A1	tandem	1	7	gg,go,ma,mu,pm,xt,	6	3		1	A	1	OR1A1	chr17:3207539-3218896	11358	Olfr43		Olfr403/Olfr43	0.0998	0.6342	0.1574	235	1.18517	141	0.588143		OR1A1	431	22	46	431	22	46		ENSP00000492897.1	17	3207539	3218896	ENSMUSP00000150560.1	11	74205664	74211379
OR1E2	proximal	0	7	gg,go,ma,mu,pm,xt,	6	2		1	E	2	OR1E2	chr17:3432870-3433841	972	Olfr20		Olfr20	0.1119	0.4521	0.2475	14	0.913739	11	0.221073		OR1E2	41	6	32	41	6	32		ENSP00000248384.1	17	3432870	3433841	ENSMUSP00000114110.1	11	73350783	73355951
OR1L4	tandem	2	13	gg,go,ma,mu,pm,xt,	6	3		1	L	4	OR1L4	chr9:122723990-122724925	936	Olfr365		Olfr364-ps1/Olfr365	0.083	0.5707	0.1454	20	-1.43519	8	-1.71497		OR1L4	40	10	28	40	10	28		ENSP00000259466.1	9	122723990	122724925	ENSMUSP00000150139.1	2	37188198	37206019
OR1L6	tandem	2	13	gg,go,ma,mu,pm,xt,	6	3		1	L	6	OR1L6	chr9:122742303-122750783	8481	Olfr365		Olfr365	0.0819	0.5625	0.1456	102	-1.85518	48	-1.58708		OR1L6	238	18	34	238	18	34		ENSP00000304235.2	9	122742303	122750783	ENSMUSP00000150139.1	2	37188198	37206019
OR1N1	WGD/segmental	2	13	gg,go,ma,mu,pm,xt,	6	4		1	N	1	OR1N1	chr9:122526358-122527296	939	Olfr353		Olfr351/Olfr353	0.1301	0.5966	0.2181	11	-0.698648	6	-0.381461		OR1N1	29	20	36	29	20	36		ENSP00000480866.1	9	122526358	122527296	ENSMUSP00000149378.1	2	36887293	36892936
OR1S1	tandem	0	8	dr,gg,go,ma,pm,	5	3		1	S	1	OR1S1	chr11:58212720-58216084	3365	Olfr1496		Olfr1496	0.1225	0.514	0.2383	41	-0.841532	22	-0.68031		OR1S1	86	14	36	86	14	36		ENSP00000493053.1	11	58212720	58216084	ENSMUSP00000146523.2	19	13777878	13782920
OR2A1	proximal	0	3	go,ma,mu,	3	2		2	A	1	OR2A1	chr7:144312464-144322668	10205	Olfr435		Olfr435	0.1327	0.8165	0.1626	169	-0.837186	88	-1.72748		OR2A1	309	1	26	309	1	26		ENSP00000493454.1	7	144312464	144322668	ENSMUSP00000150935.1	6	43197146	43203629
OR2A4	dispersed	1	10	dr,gg,go,ma,mu,pm,xt,	7	1		2	A	4	OR2A4	chr6:131699644-131701401	1758	Olfr13			0.1149	0.7065	0.1626	21	-0.823239	15	-1.59396		OR2A4	44	3	13	44	3	13		ENSP00000319546.2	6	131699644	131701401	ENSMUSP00000149893.1	6	43172140	43177460
OR2A42	tandem	0	3	go,ma,mu,	3	3		2	A	42	OR2A42	chr7:144228244-144239605	11362	Olfr435		Olfr435	0.1328	0.8121	0.1636	189	-0.691342	93	-0.404097		OR2A42	349	16	48	349	16	48		ENSP00000493333.1	7	144228244	144239605	ENSMUSP00000150935.1	6	43197146	43203629
OR2AG1	tandem	0	4	go,ma,mu,	3	3		2	AG	1	OR2AG1	chr11:6783020-6791558	8539	Olfr705		Olfr694/Olfr705	0.1045	0.4919	0.2124	135	-0.612858	86	0.291834		OR2AG1	292	18	54	292	18	54		ENSP00000493074.1	11	6783020	6791558	ENSMUSP00000149585.1	7	106871870	106876891
OR2AG2	tandem	0	5	dr,go,ma,mu,	4	3		2	AG	2	OR2AG2	chr11:6765626-6771976	6351	Olfr706		Olfr701/Olfr706	0.1147	0.4716	0.2432	78	-0.685101	47	0.637781		OR2AG2	158	18	39	158	18	39		ENSP00000493362.1	11	6765626	6771976	ENSMUSP00000150075.1	7	106882589	106888162
OR2AK2	tandem	2	8	dr,go,ma,mu,	4	3		2	AK	2	OR2AK2	chr1:247965233-247966386	1154	Olfr320		Olfr316/Olfr318/Olfr320	0.1686	0.6833	0.2467	22	1.05803	12	-1.17398		OR2AK2	31	8	17	31	8	17		ENSP00000355436.4	1	247965233	247966386	ENSMUSP00000150051.1	11	58681099	58686233
OR2AP1	tandem	1	9	gg,go,ma,mu,pm,xt,	6	3		2	AP	1	OR2AP1	chr12:55572468-55575612	3145	Olfr767		Olfr765/Olfr767	0.0577	0.4509	0.128	57	-0.928668	28	0.22489		OR2AP1	105	6	19	105	6	19		ENSP00000493043.1	12	55572468	55575612	ENSMUSP00000150151.1	10	129074825	129082910
OR2D3	tandem	0	4	go,ma,mu,	3	3		2	D	3	OR2D3	chr11:6920974-6922043	1070	Olfr709-ps1		Olfr1532-ps1/Olfr707/Olfr709-ps1	0.1207	0.8963	0.1347	16	-0.899597	7	-0.0519368		OR2D3	35	8	22	35	8	22		ENSP00000320560.3	11	6920974	6922043	ENSMUSP00000150392.1	7	106922874	106932219
OR2F1	tandem	0	4	go,ma,mu,pm,	4	3		2	F	1	OR2F1	chr7:143954844-143964360	9517	Olfr453		Olfr38/Olfr453	0.0801	0.7305	0.1096	49	-1.2218	23	-0.193027		OR2F1	107	2	10	107	2	10		ENSP00000493004.1	7	143954844	143964360	ENSMUSP00000150467.1	6	42739371	42746963
OR2H1	WGD/segmental	2	11	dr,go,ma,mu,	4	4		2	H	1	OR2H1	chr6:29457181-29464328	7148	Olfr93		Olfr91/Olfr93	0.1105	0.5807	0.1903	98	-1.51968	67	-2.01304		OR2H1	185	12	72	185	12	72		ENSP00000366340.1	6	29457181	29464328	ENSMUSP00000151672.1	17	37149696	37161494
OR2H2	WGD/segmental	1	12	dr,go,ma,mu,xt,	5	4		2	H	2	OR2H2	chr6:29585121-29590500	5380	Olfr92		Olfr90/Olfr92	0.1234	0.61	0.2023	70	-1.42936	60	-1.39116		OR2H2	128	12	38	128	12	38		ENSP00000492959.1	6	29585121	29590500	ENSMUSP00000150988.1	17	37110512	37120088
OR2L2	tandem	2	8	dr,go,ma,mu,	4	3		2	L	2	OR2L2	chr1:248030070-248042305	12236	Olfr167		Olfr167	0.1283	0.7196	0.1783	227	-0.609114	128	0.112947		OR2L2	418	24	51	418	24	51		ENSP00000493154.1	1	248030070	248042305	ENSMUSP00000150102.1	16	19509558	19522266
OR2L13	tandem	2	8	dr,go,ma,mu,	4	3		2	L	13	OR2L13	chr1:248095184-248101103	5920	Olfr168		Olfr166/Olfr168	0.0975	1.0605	0.0919	105	-0.942376	57	-0.520508		OR2L13	213	30	72	213	30	72		ENSP00000350836.2	1	248095184	248101103	ENSMUSP00000149405.1	16	19529274	19535555
OR2T4	proximal	2	7	dr,go,ma,mu,	4	2		2	T	4	OR2T4	chr1:248361581-248362627	1047	Olfr331		Olfr224/Olfr325/Olfr328/Olfr329/Olfr330/Olfr331	0.1597	0.416	0.3839	20	0.133671	13	0.909632		OR2T4	39	22	52	39	22	52		ENSP00000355431.1	1	248361581	248362627	ENSMUSP00000080440.2	11	58501598	58502572
OR2W3	WGD/segmental	2	10	dr,go,ma,mu,	4	4		2	W	3	OR2W3	chr1:247895587-247896531	945	Olfr322		Olfr317/Olfr322	0.0904	1.1029	0.082	14	-0.894972	8	-1.54929		OR2W3	30	8	21	30	8	21		ENSP00000353516.3	1	247895587	247896531	ENSMUSP00000150916.1	11	58658782	58669528
OR2Y1	dispersed	0	3	go,ma,mu,	3	1		2	Y	1	OR2Y1	chr5:180739042-180740099	1058	Olfr1393		Olfr10/Olfr1385/Olfr1386/Olfr1389/Olfr1391/Olfr1392/Olfr1393	0.1285	0.5298	0.2425	1	0	1	0		OR2Y1	2	1	1	2	1	1		ENSP00000312403.2	5	180739042	180740099	ENSMUSP00000149358.1	11	49278304	49282769
OR2Z1	dispersed	0	2	go,ma,	2	1		2	Z	1	OR2Z1	chr19:8721634-8732160	10527	Olfr373		Olfr372/Olfr373	0.1836	1.425	0.1289						OR2Z1								ENSP00000493322.1	19	8721634	8732160	ENSMUSP00000149853.1	8	72083177	72103084
OR3A1	tandem	1	7	gg,go,ma,mu,pm,xt,	6	3		3	A	1	OR3A1	chr17:3291017-3298360	7344	Olfr411		Olfr401/Olfr402/Olfr410/Olfr411	0.1091	0.5214	0.2092	91	-1.3502	49	-0.921303		OR3A1	189	12	43	189	12	43		ENSP00000313803.1	17	3291017	3298360	ENSMUSP00000149978.1	11	74345129	74352650
OR3A2	tandem	1	7	gg,go,ma,mu,pm,xt,	6	3		3	A	2	OR3A2	chr17:3278775-3386293	107519	Olfr410		Olfr410	0.3323	0.5525	0.6013	1596	-0.82142	952	0.0258854		OR3A2	3190		14	3190		14		ENSP00000493118.1	17	3278775	3386293	ENSMUSP00000150291.1	11	74330281	74338031
OR3A3	proximal	0	7	gg,go,ma,mu,pm,xt,	6	2		3	A	3	OR3A3	chr17:3411370-3424070	12701	Olfr411		Olfr411	0.1318	0.5538	0.238	268	-0.0243811	139	1.37911		OR3A3	476	37	66	476	37	66		ENSP00000493061.1	17	3411370	3424070	ENSMUSP00000149978.1	11	74345129	74352650
OR4B1	tandem	0	6	dr,go,ma,mu,	4	3		4	B	1	OR4B1	chr11:48216810-48217739	930	Olfr32		Olfr1270/Olfr1272/Olfr32	0.1398	0.5514	0.2535	12	-1.10311	8	-1.29002		OR4B1	26	4	22	26	4	22		ENSP00000311605.2	11	48216810	48217739	ENSMUSP00000150246.1	2	90136273	90142296
OR4C11	tandem	0	10	dr,go,ma,mu,	4	3		4	C	11	OR4C11	chr11:55602360-55607645	5286	Olfr1206		Olfr1201/Olfr1205/Olfr1206	0.0628	0.4744	0.1325	88	-1.22031	42	-0.537664		OR4C11	163	6	22	163	6	22		ENSP00000492971.1	11	55602360	55607645	ENSMUSP00000149929.1	2	88863231	88867753
OR4C12	tandem	0	9	dr,go,ma,mu,	4	3		4	C	12	OR4C12	chr11:49981473-49982535	1063	Olfr1259		Olfr1255/Olfr1259	0.0993	0.3442	0.2886	28	-0.551963	13	1.11532		OR4C12	44	8	26	44	8	26		ENSP00000334418.4	11	49981473	49982535	ENSMUSP00000149652.1	2	89940532	89948664
OR4C15	tandem	0	10	dr,go,ma,mu,	4	3		4	C	15	OR4C15	chr11:55554307-55555419	1113	Olfr1229		Olfr1211/Olfr1229	0.1139	0.6517	0.1748	16	-1.29542	8	-0.762711		OR4C15	36	10	60	36	10	60		ENSP00000324958.2	11	55554307	55555419	ENSMUSP00000150537.1	2	89280476	89288014
OR4D2	tandem	0	6	dr,gg,go,ma,mu,pm,	6	3		4	D	2	OR4D2	chr17:58166982-58171116	4135	Olfr463		Olfr462/Olfr463	0.0841	0.7107	0.1183	39	-1.07061	24	-1.53483		OR4D2	110	8	24	110	8	24		ENSP00000441354.1	17	58166982	58171116	ENSMUSP00000149765.1	11	87892618	87897387
OR4D9	tandem	0	5	go,ma,mu,pm,	4	3		4	D	9	OR4D9	chr11:59511368-59520703	9336	Olfr1425		Olfr1425	0.1365	0.7595	0.1798	143	-0.343795	95	-1.78073		OR4D9	269	22	32	269	22	32		ENSP00000493042.1	11	59511368	59520703	ENSMUSP00000151154.1	19	12073234	12077731
OR4D10	tandem	0	5	go,ma,mu,pm,	4	3		4	D	10	OR4D10	chr11:59473315-59479361	6047	Olfr1426		Olfr1424/Olfr1425/Olfr1426	0.0913	0.4172	0.2188	90	-0.957952	43	-1.99894		OR4D10	172	5	17	172	5	17		ENSP00000436424.1	11	59473315	59479361	ENSMUSP00000108575.1	19	12086752	12092013
OR4F3	dispersed	0	0		0	1		4	F	3	OR4F3	chr5:181367268-181368262	995	Olfr1303		Olfr1303	0.1101	0.5178	0.2126						OR4F3								ENSP00000394282.1	5	181367268	181368262	ENSMUSP00000149015.1	2	111812247	111820340
OR4F16	tandem	0	0		0	3		4	F	16	OR4F16	chr1:685679-686673	995	Olfr1303		Olfr1303	0.1101	0.5178	0.2126						OR4F16								ENSP00000329982.2	1	685679	686673	ENSMUSP00000149015.1	2	111812247	111820340
OR4F21	dispersed	0	0		0	1		4	F	21	OR4F21	chr8:166049-167043	995	Olfr1303		Olfr1303	0.1168	0.5035	0.232	18	-0.478075	8	0.732571		OR4F21	39	4	31	39	4	31		ENSP00000318878.3	8	166049	167043	ENSMUSP00000149015.1	2	111812247	111820340
OR4F29	tandem	0	0		0	3		4	F	29	OR4F29	chr1:450703-451697	995	Olfr1303		Olfr1303	0.1101	0.5178	0.2126						OR4F29								ENSP00000409316.1	1	450703	451697	ENSMUSP00000149015.1	2	111812247	111820340
OR4K15	tandem	0	6	go,ma,mu,pm,xt,	5	3		4	K	15	OR4K15	chr14:19975444-19976659	1216	Olfr727		Olfr725/Olfr726/Olfr727	0.0385	0.4509	0.0853	4	-0.0451556	4	-1.02511		OR4K15	12	8	15	12	8	15		ENSP00000493198.1	14	19975444	19976659	ENSMUSP00000149886.1	14	50123186	50128746
OR4N2	NA	NA	NA	NA	NA	NA		4	N	2	OR4N2	chr14:19719015-19827513	108499	Olfr733		Olfr733	0.2092	2.8823	0.0726	722	-2.0442	402	-1.60835		OR4N2	1616			1616				ENSP00000451462.1	14	19719015	19827513	ENSMUSP00000145863.1	14	49928563	49931787
OR4N4	tandem	0	1	mu,	1	3		4	N	4	OR4N4	chr15:22094522-22095472	951	Olfr733		Olfr732/Olfr733	0.1093	0.5938	0.184	3	1.6206	2	0.631886		OR4N4	5		5	5		5		ENSP00000332500.4	15	22094522	22095472	ENSMUSP00000149807.1	14	50295891	50301522
OR5AN1	tandem	0	6	go,ma,mu,pm,	4	3		5	AN	1	OR5AN1	chr11:59358895-59371714	12820	Olfr262		Olfr1437/Olfr262	0.1121	0.8832	0.1269	177	-1.51949	110	-2.04		OR5AN1	375	39	48	375	39	48		ENSP00000493250.1	11	59358895	59371714	ENSMUSP00000085120.1	19	12240721	12241659
OR5B12	tandem	0	9	dr,gg,go,ma,mu,pm,	6	3		5	B	12	OR5B12	chr11:58439077-58442758	3682	Olfr1448		Olfr1445/Olfr1448	0.1112	0.7004	0.1587	64	-0.840874	38	-0.603637		OR5B12	114	20	56	114	20	56		ENSP00000493263.1	11	58439077	58442758	ENSMUSP00000149191.1	19	12916661	12924419
OR5H14	tandem	0	5	go,ma,mu,xt,	4	3		5	H	14	OR5H14	chr3:98147479-98156614	9136	Olfr193		Olfr191/Olfr193	0.1622	0.6823	0.2378	167	-0.894589	78	0.0899053		OR5H14	292	22	42	292	22	42		ENSP00000493226.1	3	98147479	98156614	ENSMUSP00000146393.2	16	59107924	59111881
OR5K1	tandem	0	5	go,ma,mu,xt,	4	3		5	K	1	OR5K1	chr3:98463201-98472924	9724	Olfr173		Olfr172/Olfr173	0.0988	0.4542	0.2174	136	-1.66533	69	-0.931495		OR5K1	269	10	22	269	10	22		ENSP00000493267.1	3	98463201	98472924	ENSMUSP00000145946.2	16	58795207	58800268
OR5M1	tandem	0	16	dr,go,ma,mu,	4	3		5	M	1	OR5M1	chr11:56609236-56614874	5639	Olfr1023		Olfr1023	0.1051	0.5502	0.191	100	-1.22992	63	0.327497		OR5M1	192	22	66	192	22	66		ENSP00000493124.1	11	56609236	56614874	ENSMUSP00000149138.1	2	85885640	85891213
OR5M3	tandem	0	17	dr,go,ma,mu,	4	3		5	M	3	OR5M3	chr11:56469274-56473352	4079	Olfr1033		Olfr1032/Olfr1033	0.0675	0.5633	0.1198	73	-1.25599	37	0.0706569		OR5M3	146	6	30	146	6	30		ENSP00000493070.1	11	56469274	56473352	ENSMUSP00000148948.1	2	86020640	86044808
OR5M10	tandem	0	16	dr,go,ma,mu,	4	3		5	M	10	OR5M10	chr11:56576736-56577787	1052	Olfr1023		Olfr1022/Olfr1023	0.1083	0.5021	0.2156	15	-1.47837	10	-0.847463		OR5M10	31	5	22	31	5	22		ENSP00000436004.2	11	56576736	56577787	ENSMUSP00000149138.1	2	85885640	85891213
OR5M11	tandem	0	16	dr,go,ma,mu,	4	3		5	M	11	OR5M11	chr11:56542262-56543281	1020	Olfr1029		Olfr1028/Olfr1029	0.0833	0.4621	0.1802	19	-0.907731	7	0.127687		OR5M11	39	11	20	39	11	20		ENSP00000432417.2	11	56542262	56543281	ENSMUSP00000150637.1	2	85973895	85978913
OR5P3	tandem	1	9	gg,go,ma,mu,pm,xt,	6	3		5	P	3	OR5P3	chr11:7824818-7830840	6023	Olfr508		Olfr480/Olfr508	0.1467	0.5157	0.2845	111	0.17201	74	0.0437964		OR5P3	217	8	22	217	8	22		ENSP00000492944.1	11	7824818	7830840	ENSMUSP00000072686.1	7	108629994	108631628
OR5V1	WGD/segmental	2	11	dr,go,ma,mu,	4	4		5	V	1	OR5V1	chr6:29355230-29431967	76738	Olfr111		Olfr110/Olfr111	0.1119	0.5823	0.1922	1331	-0.803936	1127	-1.22132		OR5V1	2390	21	63	2390	21	63		ENSP00000366359.1	6	29355230	29431967	ENSMUSP00000150585.1	17	37508030	37532449
OR6B2	tandem	0	9	dr,gg,go,ma,mu,pm,xt,	7	3		6	B	2	OR6B2	chr2:240028965-240030456	1492	Olfr1416		Olfr1415/Olfr1416	0.0694	0.6857	0.1013	31	-0.617176	17	-0.0458179		OR6B2	69	16	29	69	16	29		ENSP00000384563.2	2	240028965	240030456	ENSMUSP00000149576.1	1	92475925	92485113
OR6C1	tandem	1	9	gg,go,ma,mu,pm,xt,	6	3		6	C	1	OR6C1	chr12:55314343-55322364	8022	Olfr802		Olfr786/Olfr802	0.0841	0.5287	0.159	143	0.0397395	87	1.04519		OR6C1	260	14	50	260	14	50		ENSP00000492978.1	12	55314343	55322364	ENSMUSP00000150123.1	10	129677683	129688169
OR6C2	tandem	1	10	gg,go,ma,mu,pm,xt,	6	3		6	C	2	OR6C2	chr12:55444069-55453347	9279	Olfr791		Olfr769/Olfr791	0.0648	0.4493	0.1443	113	-1.49319	64	-1.90964		OR6C2	224	12	32	224	12	32		ENSP00000493456.1	12	55444069	55453347	ENSMUSP00000150497.1	10	129521792	129528353
OR6C3	tandem	1	10	gg,go,ma,mu,pm,xt,	6	3		6	C	3	OR6C3	chr12:55330043-55332687	2645	Olfr803		Olfr788/Olfr803	0.1079	1.2896	0.0837	48	-1.13099	23	0.0728178		OR6C3	89	9	72	89	9	72		ENSP00000493034.1	12	55330043	55332687	ENSMUSP00000145400.2	10	129690621	129694286
OR6C6	tandem	1	9	gg,go,ma,mu,pm,xt,	6	3		6	C	6	OR6C6	chr12:55293988-55296569	2582	Olfr804		Olfr782/Olfr804	0.0878	0.4125	0.2128	72	-1.33342	46	-1.35278		OR6C6	139	13	41	139	13	41		ENSP00000351211.2	12	55293988	55296569	ENSMUSP00000150132.1	10	129703210	129710018
OR6C76	tandem	1	10	gg,go,ma,mu,pm,xt,	6	3		6	C	76	OR6C76	chr12:55426254-55427192	939	Olfr813		Olfr809/Olfr813	0.0779	0.5811	0.1341	13	-1.58001	5	-0.554933		OR6C76	21	7	12	21	7	12		ENSP00000328402.3	12	55426254	55427192	ENSMUSP00000145260.2	10	129855367	129858722
OR7G3	tandem	0	3	go,ma,mu,	3	3		7	G	3	OR7G3	chr19:9126012-9126950	939	Olfr834		Olfr832/Olfr834	0.1429	0.7824	0.1826	17	-0.0464089	12	0.94891		OR7G3	27	8	19	27	8	19		ENSP00000302867.2	19	9126012	9126950	ENSMUSP00000083680.1	9	18987990	18988928
OR8A1	proximal	0	5	go,ma,mu,	3	2		8	A	1	OR8A1	chr11:124566660-124575764	9105	Olfr160		Olfr151/Olfr160	0.085	0.7414	0.1146	87	-1.4116	56	-1.53378		OR8A1	228	19	21	228	19	21		ENSP00000492950.1	11	124566660	124575764	ENSMUSP00000148600.1	9	37708964	37716250
OR8B2	tandem	0	6	go,ma,mu,	3	3		8	B	2	OR8B2	chr11:124382394-124384462	2069	Olfr147		Olfr147	0.102	0.678	0.1504	20	-0.935597	16	-1.60032		OR8B2	52	4	30	52	4	30		ENSP00000493235.1	11	124382394	124384462	ENSMUSP00000149480.1	9	38401698	38407997
OR8B3	tandem	0	6	go,ma,mu,	3	3		8	B	3	OR8B3	chr11:124395534-124399024	3491	Olfr147		Olfr147	0.0975	0.6327	0.1541	42	-0.401099	31	-0.397248		OR8B3	88	8	32	88	8	32		ENSP00000493120.1	11	124395534	124399024	ENSMUSP00000149480.1	9	38401698	38407997
OR8B12	tandem	0	5	go,ma,mu,	3	3		8	B	12	OR8B12	chr11:124542682-124543679	998	Olfr876		Olfr874/Olfr875/Olfr876	0.1074	0.8403	0.1278	9	-0.829209	9	-1.83994		OR8B12	25	6	15	25	6	15		ENSP00000307159.2	11	124542682	124543679	ENSMUSP00000150696.1	9	37803031	37808144
OR8D1	tandem	0	6	go,ma,mu,	3	3		8	D	1	OR8D1	chr11:124302831-124315099	12269	Olfr933		Olfr26/Olfr933	0.0935	0.5229	0.1789	183	-0.953042	101	-0.279178		OR8D1	364	48	72	364	48	72		ENSP00000493091.1	11	124302831	124315099	ENSMUSP00000149292.2	9	38972313	38979861
OR8D2	tandem	0	6	go,ma,mu,	3	3		8	D	2	OR8D2	chr11:124319238-124320288	1051	Olfr926		Olfr924/Olfr926	0.1041	0.6009	0.1732	10	0.567813	9	1.55473		OR8D2	21	2	16	21	2	16		ENSP00000485661.1	11	124319238	124320288	ENSMUSP00000077405.2	9	38877126	38878176
OR8J3	tandem	0	17	dr,go,ma,mu,	4	3		8	J	3	OR8J3	chr11:56134721-56140201	5481	Olfr1062		Olfr1045/Olfr1057/Olfr1062	0.1329	0.9842	0.1351	77	-1.59586	40	-0.68972		OR8J3	149	16	42	149	16	42		ENSP00000493417.1	11	56134721	56140201	ENSMUSP00000149742.1	2	86420399	86426749
OR9G4	tandem	0	12	dr,go,ma,mu,	4	3		9	G	4	OR9G4	chr11:56741223-56748697	7475	Olfr1015		Olfr1006/Olfr1015	0.118	0.5366	0.2199	115	-2.16711	52	-1.27783		OR9G4	209	14	46	209	14	46		ENSP00000493182.1	11	56741223	56748697	ENSMUSP00000148957.1	2	85782021	85787812
OR9I1	tandem	0	8	dr,gg,go,ma,pm,	5	3		9	I	1	OR9I1	chr11:58116742-58125530	8789	Olfr1505		Olfr1502/Olfr1505	0.1061	0.7751	0.1368	109	-0.870204	64	0.169397		OR9I1	243	16	36	243	16	36		ENSP00000493370.1	11	58116742	58125530	ENSMUSP00000150484.1	19	13913530	13921866
OR9K2	dispersed	1	8	gg,go,ma,mu,pm,xt,	6	1		9	K	2	OR9K2	chr12:55126406-55132750	6345	Olfr826		Olfr825/Olfr826	0.0665	0.548	0.1214	83	-1.11366	45	0.134166		OR9K2	169	6	48	169	6	48		ENSP00000493006.1	12	55126406	55132750	ENSMUSP00000149119.1	10	130178471	130184173
OR10A3	tandem	1	10	gg,go,ma,mu,pm,xt,	6	3		10	A	3	OR10A3	chr11:7937171-7941708	4538	Olfr518		Olfr516/Olfr518	0.1123	0.5214	0.2153	119	-0.846781	71	-0.168755		OR10A3	218	34	82	218	34	82		ENSP00000493303.1	11	7937171	7941708	ENSMUSP00000151883.1	7	108880188	108885006
OR10AD1	dispersed	0	6	dr,gg,go,ma,mu,pm,	6	1		10	AD	1	OR10AD1	chr12:48202083-48203387	1305	Olfr288		Olfr286/Olfr287/Olfr288	0.1128	0.5415	0.2083	17	-2.04308	9	-1.24287		OR10AD1	42	9	20	42	9	20		ENSP00000308689.2	12	48202083	48203387	ENSMUSP00000132237.1	15	98186013	98195542
OR10G2	proximal	0	11	go,ma,mu,xt,	4	2		10	G	2	OR10G2	chr14:21633836-21634940	1105	Olfr1511		Olfr1510/Olfr1511	0.0656	0.419	0.1566	23	-1.14763	12	-1.75479		OR10G2	39	11	21	39	11	21		ENSP00000445383.1	14	21633836	21634940	ENSMUSP00000149479.1	14	52389794	52397379
OR10G3	proximal	0	6	go,ma,mu,pm,xt,	5	2		10	G	3	OR10G3	chr14:21568520-21580076	11557	Olfr1513		Olfr1512/Olfr1513	0.0904	0.7282	0.1241	159	-0.943355	80	-0.986732		OR10G3	294	12	34	294	12	34		ENSP00000492973.1	14	21568520	21580076	ENSMUSP00000149216.1	14	52347495	52356408
OR10G4	tandem	0	6	go,ma,mu,	3	3		10	G	4	OR10G4	chr11:124012997-124018732	5736	Olfr980		Olfr980	0.0756	0.5877	0.1287	93	-0.933259	42	0.611442		OR10G4	168	36	51	168	36	51		ENSP00000493036.1	11	124012997	124018732	ENSMUSP00000150496.1	9	40004348	40009582
OR10G9	tandem	0	6	go,ma,mu,	3	3		10	G	9	OR10G9	chr11:124023013-124023948	936	Olfr980		Olfr979/Olfr980	0.0791	0.5112	0.1548	9	-1.61949	5	-1.55398		OR10G9	27	7	18	27	7	18		ENSP00000364164.1	11	124023013	124023948	ENSMUSP00000150496.1	9	40004348	40009582
OR10H1	tandem	0	5	gg,go,ma,mu,pm,	5	3		10	H	1	OR10H1	chr19:15804549-15815664	11116	Olfr55		Olfr239/Olfr55	0.1119	1.0494	0.1066	242	1.1968	157	2.18696		OR10H1	389	42	74	389	42	74		ENSP00000493436.1	19	15804549	15815664	ENSMUSP00000153707.1	17	33168447	33180753
OR10J3	tandem	0	9	go,ma,mu,xt,	4	3		10	J	3	OR10J3	chr1:159313670-159314659	990	Olfr218		Olfr1404/Olfr218	0.15	0.7471	0.2008	8	-1.42934	8	0.424601		OR10J3	25	16	30	25	16	30		ENSP00000331789.5	1	159313670	159314659	ENSMUSP00000150815.1	1	173197808	173206336
OR10K1	tandem	0	6	go,ma,mu,xt,	4	3		10	K	1	OR10K1	chr1:158461574-158468979	7406							144	1.42324	103	2.57951		OR10K1	244	25	115	244	25	115		ENSP00000493023.1	1	158461574	158468979
OR11H4	tandem	0	6	go,ma,mu,pm,xt,	5	3		11	H	4	OR11H4	chr14:20239286-20244349	5064	Olfr749		Olfr747/Olfr749	0.0661	0.4593	0.1438	102	-1.65322	48	-0.559049		OR11H4	195	33	64	195	33	64		ENSP00000493183.1	14	20239286	20244349	ENSMUSP00000150627.1	14	50736171	50745094
OR13C7	tandem	0	3	go,ma,mu,	3	3		13	C	7	OR13C7	chr9:36002909-36003867	959	Olfr157		Olfr156/Olfr157	-2	-2		33	-0.0532082	20	0.27916		OR13C7	56	10	37	56	10	37		ENSP00000477333.1	9	36002909	36003867	ENSMUSP00000149336.1	4	43830542	43840201
OR51B6	tandem	1	26	dr,go,ma,mu,	4	3		51	B	6	OR51B6	chr11:5351508-5352446	939	Olfr65		Olfr623/Olfr65	0.0832	0.477	0.1744	21	-0.976869	10	0.394328		OR51B6	37	6	31	37	6	31		ENSP00000369568.1	11	5351508	5352446	ENSMUSP00000102477.3	7	103903487	103908645
OR51Q1	proximal	1	26	dr,go,ma,mu,	4	2		51	Q	1	OR51Q1	chr11:5422111-5423206	1096	Olfr638		Olfr635/Olfr638	0.0985	0.5611	0.1756	39	0.929006	28	0.262672		OR51Q1	68	17	31	68	17	31		ENSP00000300778.4	11	5422111	5423206	ENSMUSP00000151996.1	7	103998746	104004357
OR52A1	tandem	0	27	dr,go,ma,mu,	4	3		52	A	1	OR52A1	chr11:5143219-5154757	11539	Olfr68		Olfr68	0.1897	1.2193	0.1556	158	-1.46354	81	-0.654106		OR52A1	339	5	22	339	5	22		ENSP00000369725.1	11	5143219	5154757	ENSMUSP00000150493.1	7	103774358	10377969
OR52A5	tandem	0	27	dr,go,ma,mu,	4	3		52	A	5	OR52A5	chr11:5128776-5138356	9581	Olfr69		Olfr68/Olfr69	0.1278	0.5445	0.2347	142	-1.04129	82	0.133638		OR52A5	275	14	28	275	14	28		ENSP00000303469.1	11	5128776	5138356	ENSMUSP00000102491.1	7	103765805	103771594
OR52E8	tandem	1	23	dr,gg,go,ma,mu,pm,	6	3		52	E	8	OR52E8	chr11:5856674-5857734	1061	Olfr675		Olfr671/Olfr675	0.0972	0.5637	0.1725	23	-0.210199	8	2.85772		OR52E8	34	8	17	34	8	17		ENSP00000444054.1	11	5856674	5857734	ENSMUSP00000149895.1	7	105021370	105028460
OR52N1	tandem	1	23	dr,gg,go,ma,mu,pm,	6	3		52	N	1	OR52N1	chr11:5786471-5791265	4795	Olfr669		Olfr669	0.2006	1.2832	0.1563	59	-0.666184	44	-0.924996		OR52N1	118	7	17	118	7	17		ENSP00000493272.1	11	5786471	5791265	ENSMUSP00000150928.1	7	104934240	104940477
OR52N4	tandem	1	23	dr,gg,go,ma,mu,pm,	6	3		52	N	4	OR52N4	chr11:5754243-5755905	1663	Olfr658		Olfr503/Olfr658	0.0711	0.5481	0.1297	24	-1.21204	11	-0.196152		OR52N4	40	12	34	40	12	34		ENSP00000493338.1	11	5754243	5755905	ENSMUSP00000147498.1	7	104642877	104647305
OR52R1	dispersed	1	25	dr,go,ma,mu,	4	1		52	R	1	OR52R1	chr11:4803433-4804380	948	Olfr584		Olfr569/Olfr582/Olfr584	0.1094	0.4413	0.248	10	-0.585726	7	0.550744		OR52R1	21	8	12	21	8	12		ENSP00000485292.1	11	4803433	4804380	ENSMUSP00000151043.1	7	103081885	103088315
OR56A3	tandem	1	22	dr,gg,go,ma,mu,pm,	6	3		56	A	3	OR56A3	chr11:5942251-5951347	9097	Olfr681		Olfr679/Olfr681	0.0819	0.6285	0.1304	199	-1.51386	98	-0.61113		OR56A3	390	27	63	390	27	63		ENSP00000493319.1	11	5942251	5951347	ENSMUSP00000150733.1	7	105116836	105125523
OR56B1	proximal	1	25	dr,gg,go,ma,mu,pm,	6	2		56	B	1	OR56B1	chr11:5736448-5738523	2076	Olfr657		Olfr504/Olfr657	0.1	0.5201	0.1923	42	-0.552276	25	-0.619252		OR56B1	70	11	20	70	11	20		ENSP00000322939.3	11	5736448	5738523	ENSMUSP00000150070.1	7	104624794	104637481
