# Supplementary material for: Diverse evolutionary rates and gene duplication patterns among families of functional olfactory receptor genes in humans
Source: PLoS One. 2023 Apr 20;18(4):e0282575. doi: 10.1371/journal.pone.0282575 (PMC10118112; doi:10.1371/journal.pone.0282575)
Supplement: S3 Table — (XLSX) [file pone.0282575.s004.xlsx]

## Sheet: or ksks
S3 Table. Collinear, tandem and proximal duplicate genes among human functional OR genes.
Duplicate 1	Duplicate 2	Mode	Ka	Ks	Ka/Ks
OR13G1	OR5V1	Segmental	0.5546	1.8977	0.2922
OR14A2	OR14J1	Segmental	0.4564	1.4384	0.3173
OR2W3	OR2W1	Segmental	0.3496	1.4165	0.2468
OR2G6	OR2B2	Segmental	0.3529	2.0037	0.1761
OR2G2	OR2H2	Segmental	0.3381	2.6759	0.1263
OR2G3	OR2H1	Segmental	0.3298	1.5338	0.215
OR11L1	OR11A1	Segmental	0.5456	1.4501	0.3763
OR14C36	OR14J1	Segmental	0.4935	1.6451	0.3
OR2G6	OR2W1	Segmental	0.3958	2.1205	0.1866
OR52B4	OR52B2	Segmental	0.3639	1.6987	0.2142
OR52K1	OR52L1	Segmental	0.4018	1.7671	0.2274
OR52I2	OR52E4	Segmental	0.5374	1.5322	0.3507
OR51D1	OR51I2	Segmental	0.4632	1.6496	0.2808
OR51G2	OR51B4	Segmental	0.4475	1.6078	0.2783
OR1D5	OR1N2	Segmental	0.3821	2.0665	0.1849
OR1P1	OR1N1	Segmental	-2	-2
OR1A2	OR1J2	Segmental	0.4607	3.3339	0.1382
OR1E1	OR1J1	Segmental	0.3125	1.3732	0.2275
OR1J1	OR1J2	Tandem	0.1634	0.6264	0.2609
OR1L4	OR1L6	Tandem	0.0339	0.0593	0.5721
OR13C4	OR13C3	Tandem	0.0936	0.2809	0.3333
OR5M9	OR5M3	Tandem	0.1554	1.3141	0.1182
OR10A5	OR10A2	Tandem	0.0224	0.1216	0.1838
OR2D2	OR2D3	Tandem	0.2866	1.8346	0.1562
OR4D6	OR4D10	Tandem	0.2586	1.4888	0.1737
OR1L3	OR1L4	Tandem	0.2525	1.2906	0.1956
OR52A5	OR52A1	Tandem	0.1647	1.0396	0.1584
OR5A2	OR5A1	Tandem	0.2401	2.4291	0.0988
OR8I2	OR8H2	Tandem	0.3447	1.5445	0.2232
OR2B2	OR2B6	Tandem	0.1118	0.335	0.3336
OR5T3	OR5T1	Tandem	0.1162	0.1963	0.5917
OR1S2	OR1S1	Tandem	0.0442	0.0518	0.8542
OR10H2	OR10H3	Tandem	0.1687	0.9291	0.1816
OR4B1	OR4X2	Tandem	0.3061	2.3853	0.1283
OR10Q1	OR10W1	Tandem	0.3711	2.0806	0.1784
OR9A2	OR6V1	Tandem	0.5351	2.8711	0.1864
OR7A5	OR7A10	Tandem	0.114	0.2336	0.4881
OR52K2	OR52K1	Tandem	0.0546	0.2732	0.1997
OR11H6	OR11H7	Tandem	-2	-2
OR4L1	OR4K17	Tandem	0.3551	1.6311	0.2177
OR4K5	OR4K1	Tandem	0.3215	1.2077	0.2662
OR4D11	OR4D9	Tandem	0.1057	0.6647	0.159
OR4X1	OR4S1	Tandem	0.3738	1.6572	0.2256
OR52E2	OR52E1	Tandem	-2	-2
OR5M8	OR5M11	Tandem	0.3252	1.5299	0.2125
OR8H2	OR8H3	Tandem	0.0414	0.0589	0.7033
OR4C15	OR4C16	Tandem	0.3905	1.1348	0.3441
OR4A15	OR4C15	Tandem	0.3783	1.3842	0.2733
OR2AJ1	OR2L8	Tandem	0.3701	1.6893	0.2191
OR4A16	OR4A15	Tandem	0.2726	1.2295	0.2217
OR52H1	OR52B6	Tandem	0.3546	1.5601	0.2273
OR2G2	OR2G3	Tandem	0.2917	1.2767	0.2285
OR4F6	OR4F15	Tandem	0.1972	0.7308	0.2698
OR6C76	OR6C2	Tandem	0.2312	2.0397	0.1133
OR4C46	OR4A8	Tandem	-2	-2
OR2T34	OR2T10	Tandem	0.3	1.8197	0.1649
OR1G1	OR1P1	Tandem	-2	-2
OR10J3	OR10J4	Tandem	-2	-2
OR5P2	OR5P3	Tandem	0.2716	0.6904	0.3934
OR6X1	OR6M1	Tandem	0.4462	1.6352	0.2729
OR13C8	OR13C5	Tandem	0.29	1.101	0.2634
OR10T2	OR10K2	Tandem	0.3808	1.4487	0.2629
OR4C12	OR4C45	Tandem	-2	-2
OR5D14	OR5L1	Tandem	0.3467	1.7263	0.2008
OR5D18	OR5L2	Tandem	0.3117	1.9506	0.1598
OR1J2	OR1J4	Tandem	0.1317	0.6567	0.2005
OR6C74	OR6C6	Tandem	0.217	0.9865	0.22
OR2S2	OR13C7	Tandem	-2	-2
OR5K4	OR5K3	Tandem	0.1533	0.3545	0.4325
OR5H2	OR5H8	Tandem	-2	-2
OR2L5	OR2L2	Tandem	0.0515	0.0972	0.5303
OR8B4	OR8B8	Tandem	0.2312	1.147	0.2016
OR5B17	OR5B3	Tandem	0.179	0.5954	0.3006
OR5AC2	OR5H1	Tandem	0.2676	1.0777	0.2483
OR2T3	OR2T5	Tandem	0.2478	2.0394	0.1215
OR6K2	OR6K3	Tandem	0.2937	2.2156	0.1325
OR2L3	OR2L13	Tandem	0.2076	1.5771	0.1316
OR2M5	OR2M2	Tandem	0.0525	0.1107	0.474
OR2AK2	OR2L5	Tandem	0.3805	1.4522	0.262
OR14A2	OR14K1	Tandem	0.4326	0.9356	0.4624
OR6K3	OR6K6	Tandem	0.2832	1.0481	0.2703
OR1L1	OR1L3	Tandem	0.1451	1.0263	0.1414
OR13C5	OR13C2	Tandem	0.0382	0.0481	0.7945
OR10G9	OR10G8	Tandem	0.0643	0.127	0.5064
OR5V1	OR12D3	Tandem	0.5539	2.3158	0.2392
OR5L2	OR5D16	Tandem	0.3589	1.4382	0.2496
OR6C65	OR6C76	Tandem	0.1913	1.0239	0.1868
OR52E6	OR52E8	Tandem	0.0596	0.2222	0.2683
OR51I1	OR51I2	Tandem	0.3318	1.4796	0.2243
OR51B4	OR51B2	Tandem	0.2504	1.3749	0.1821
OR52J3	OR52E2	Tandem	0.3673	1.5948	0.2303
OR51A2	OR51L1	Tandem	0.4195	1.8883	0.2222
OR1A2	OR1A1	Tandem	0.0987	0.2512	0.3931
OR5K3	OR5K1	Tandem	0.1542	0.3635	0.4242
OR12D3	OR12D2	Tandem	0.238	2.3085	0.1031
OR6B2	OR6B3	Tandem	0.0351	0.1226	0.2861
OR2A2	OR2A14	Tandem	0.1443	0.3902	0.3699
OR2F2	OR2F1	Tandem	0.06	0.1261	0.4763
OR4F29	OR4F16	Tandem	-2	-2
OR5M11	OR5M10	Tandem	0.2551	1.5619	0.1633
OR5M10	OR5M1	Tandem	0.0236	0.0429	0.5499
OR4D10	OR4D11	Tandem	0.1182	0.593	0.1994
OR13C2	OR13C9	Tandem	0.0522	0.1182	0.4418
OR5AP2	OR5AR1	Tandem	0.4019	1.5115	0.2659
OR52E8	OR52E4	Tandem	0.2335	1.1397	0.2049
OR7G1	OR7G3	Tandem	0.2313	0.6136	0.3769
OR6C68	OR6C4	Tandem	0.2794	1.2199	0.229
OR11H7	OR11H4	Tandem	-2	-2
OR4C13	OR4C12	Tandem	0.2499	1.0445	0.2393
OR1D5	OR1D2	Tandem	0.0975	0.2069	0.471
OR10J4	OR10J1	Tandem	-2	-2
OR4A8	OR4A5	Tandem	-2	-2
OR8J1	OR8U1	Tandem	0.3427	1.7009	0.2015
OR5AL1	OR5R1	Tandem	-2	-2
OR10G6	OR10G4	Tandem	0.3782	1.5447	0.2448
OR1N1	OR1N2	Tandem	0.3021	3.3563	0.09
OR4M2	OR4N4	Tandem	0.3639	1.5233	0.2389
OR5AR1	OR9G1	Tandem	0.4352	3.213	0.1354
OR2L8	OR2AK2	Tandem	0.3584	1.8494	0.1938
OR4C16	OR4C11	Tandem	0.2243	0.7067	0.3174
OR5L1	OR5D18	Tandem	0.3037	2.6032	0.1167
OR51B2	OR51B5	Tandem	0.2331	1.0982	0.2122
OR5D13	OR5D14	Tandem	0.2876	1.6826	0.1709
OR4X2	OR4X1	Tandem	0.2922	0.9452	0.3092
OR1B1	OR1L1	Tandem	0.6061	1.8411	0.3292
OR4C45	OR4C46	Tandem	-2	-2
OR6Y1	OR6P1	Tandem	0.367	2.1949	0.1672
OR2T29	OR2T34	Tandem	0.2471	2.2019	0.1122
OR7G2	OR7G1	Tandem	0.161	0.3472	0.4636
OR10A6	OR10A3	Tandem	0.08	0.2482	0.3223
OR4Q3	OR4M1	Tandem	0.4139	3.4742	0.1191
OR4K13	OR4L1	Tandem	0.3121	1.2565	0.2484
OR56A4	OR56A1	Tandem	0.1023	0.8927	0.1146
OR7D2	OR7D4	Tandem	0.1932	0.5581	0.3462
OR2V1	OR2V2	Tandem	0.0682	0.2001	0.3406
OR2T11	OR2T35	Tandem	0.2181	1.5601	0.1398
OR5H1	OR5H14	Tandem	0.0681	0.1606	0.4238
OR2J3	OR2J2	Tandem	0.0752	0.1778	0.4228
OR51A4	OR51A2	Tandem	0.0164	0.0157	1.0492
OR5H6	OR5H2	Tandem	0.1237	0.4839	0.2557
OR4C11	OR4P4	Tandem	0.4239	1.6762	0.2529
OR2M2	OR2M3	Tandem	0.0461	0.0984	0.4685
OR6C1	OR6C3	Tandem	0.1801	1.2011	0.15
OR2M3	OR2M4	Tandem	0.1815	1.1756	0.1544
OR2T35	OR2T27	Tandem	0.2231	1.645	0.1356
OR4K2	OR4K5	Tandem	0.3829	1.5614	0.2452
OR52K1	OR52M1	Tandem	0.4284	2.4041	0.1782
OR8B8	OR8B12	Tandem	0.1213	0.5795	0.2094
OR10K1	OR10R2	Tandem	0.3803	1.5935	0.2387
OR6C3	OR6C75	Tandem	0.1999	1.1009	0.1816
OR10G4	OR10G9	Tandem	0.0265	0.0754	0.3514
OR7A10	OR7A17	Tandem	0.101	0.2152	0.4696
OR5M3	OR5M8	Tandem	0.2178	2.4396	0.0893
OR13C3	OR13C8	Tandem	0.2672	1.512	0.1767
OR5H15	OR5H6	Tandem	0.1017	0.2278	0.4467
OR52E4	OR52E5	Tandem	0.2509	1.26	0.1991
OR10G8	OR10G7	Tandem	0.0677	0.1055	0.642
OR8D1	OR8D2	Tandem	0.2139	1.4933	0.1432
OR4K14	OR4K13	Tandem	0.2493	1.7443	0.1429
OR3A2	OR3A1	Tandem	0.2067	0.3661	0.5646
OR8B3	OR8B4	Tandem	0.2125	0.8791	0.2418
OR8G5	OR8D1	Tandem	0.2812	1.1338	0.2481
OR10A2	OR10A4	Tandem	0.1826	1.0699	0.1707
OR10S1	OR10G6	Tandem	0.3818	1.6562	0.2305
OR2L2	OR2L3	Tandem	0.0801	0.2408	0.3325
OR2A12	OR2A2	Tandem	0.1928	0.6761	0.2852
OR51A7	OR51G2	Tandem	0.3734	2.5212	0.1481
OR6K6	OR6N1	Tandem	0.4008	1.5979	0.2508
OR52N5	OR52N1	Tandem	0.2106	1.2908	0.1632
OR4K1	OR4K15	Tandem	0.2807	1.5849	0.1771
OR4K15	OR4Q2	Tandem	-2	-2
OR5B3	OR5B2	Tandem	0.1451	0.44	0.3299
OR5H14	OR5H15	Tandem	0.0757	0.1898	0.3991
OR10J1	OR10J5	Tandem	0.1854	0.9341	0.1984
OR5T2	OR5T3	Tandem	0.1502	0.2773	0.5416
OR4D1	OR4D2	Tandem	0.1244	0.487	0.2553
OR8B2	OR8B3	Tandem	0.0113	0.0163	0.6921
OR10H5	OR10H1	Tandem	0.0323	0.1475	0.2189
OR5AN1	OR5A2	Tandem	0.33	2.6355	0.1252
OR6N1	OR6N2	Tandem	0.2841	3.206	0.0886
OR9G1	OR9G4	Tandem	0.3564	1.9014	0.1874
OR5B12	OR5B21	Tandem	0.2086	1.1801	0.1768
OR56A1	OR56B4	Tandem	0.3947	1.7312	0.228
OR5K1	OR5K2	Tandem	0.0301	0.0588	0.5114
OR8K3	OR8K1	Tandem	0.2222	1.1071	0.2007
OR52N1	OR52N2	Tandem	0.1681	1.3145	0.1279
OR7A17	OR7C2	Tandem	0.2284	0.7695	0.2968
OR10H3	OR10H5	Tandem	0.1772	0.9931	0.1785
OR8G1	OR8G5	Tandem	0.0819	0.2283	0.3589
OR4K3	OR4K2	Tandem	-2	-2
OR2A5	OR2A25	Tandem	0.2508	1.4199	0.1766
OR10K2	OR10K1	Tandem	0.0976	0.5449	0.1791
OR2J1	OR2J3	Tandem	0.0702	0.1449	0.4848
OR56A3	OR56A5	Tandem	0.1593	0.9126	0.1745
OR51G2	OR51G1	Tandem	0.2876	1.7666	0.1628
OR2A42	OR2A7	Tandem	0.2056	0.844	0.2437
OR52N4	OR52N5	Tandem	0.2271	0.9784	0.2321
OR2AG2	OR2AG1	Tandem	0.0724	0.1391	0.5206
OR2T6	OR2T1	Tandem	0.1768	1.7559	0.1007
OR9I1	OR9Q2	Tandem	0.321	1.3867	0.2315
OR4P4	OR4S2	Tandem	0.3528	1.5857	0.2225
OR4E2	OR4E1	Tandem	0.3289	1.4181	0.2319
OR52I2	OR52I1	Tandem	0.0254	0.0318	0.7993
OR7D4	OR7E24	Tandem	0.2573	0.6981	0.3686
OR8J3	OR8K5	Tandem	0.3564	1.3885	0.2567
OR5B2	OR5B12	Tandem	0.1733	0.7124	0.2433
OR11G2	OR11H6	Tandem	0.2852	1.3638	0.2091
OR7C1	OR7A5	Tandem	0.2367	0.7442	0.3181
OR6C75	OR6C65	Tandem	0.1822	1.319	0.1381
OR2T33	OR2T12	Tandem	0.0225	0.0438	0.5129
OR6C4	OR2AP1	Tandem	0.1259	0.6771	0.1859
OR12D2	OR12D1	Tandem	-2	-2
OR51B5	OR51B6	Tandem	0.2073	1.3357	0.1552
OR5F1	OR8I2	Proximal	0.3824	1.5486	0.247
OR14K1	OR14A16	Proximal	0.4446	1.5959	0.2786
OR1Q1	OR1L1	Proximal	0.4287	1.7784	0.2411
OR51Q1	OR51I2	Proximal	0.4307	2.9662	0.1452
OR5I1	OR5AS1	Proximal	0.3828	1.559	0.2456
OR1L6	OR1K1	Proximal	0.425	2.0303	0.2093
OR5J2	OR8U1	Proximal	0.4118	1.4984	0.2748
OR6M1	OR6T1	Proximal	0.4361	1.6791	0.2597
OR1E1	OR1E2	Proximal	0.0333	0.0904	0.3684
OR3A1	OR3A3	Proximal	0.1358	0.357	0.3804
OR4C5	OR4C12	Proximal	0.2961	1.0821	0.2736
OR51S1	OR51G2	Proximal	0.5476	1.6552	0.3309
OR56B1	OR56A3	Proximal	0.424	1.4072	0.3013
OR8K5	OR8J2	Proximal	-2	-2
OR8H3	OR8H1	Proximal	0.06	0.1231	0.4875
OR4C15	OR4C6	Proximal	0.3283	1.6568	0.1982
OR52D1	OR52H1	Proximal	0.3867	1.5176	0.2548
OR6C76	OR6C70	Proximal	0.2074	1.1068	0.1874
OR13F1	OR13C3	Proximal	0.3792	1.6258	0.2333
OR9Q1	OR9I1	Proximal	0.3484	1.3643	0.2554
OR5W2	OR5AS1	Proximal	0.4229	1.5545	0.272
OR2T4	OR2T3	Proximal	0.2503	2.2725	0.1102
OR2H1	OR2H2	Proximal	0.074	0.2511	0.2948
OR5V1	OR10C1	Proximal	0.4588	4.0893	0.1122
OR51T1	OR51G2	Proximal	0.47	1.7387	0.2703
OR51F1	OR51F2	Proximal	0.2914	2.1216	0.1374
OR4A47	OR4C12	Proximal	0.3256	1.0252	0.3176
OR4Q2	OR4N5	Proximal	-2	-2
OR13C2	OR13D1	Proximal	0.3093	1.407	0.2198
OR5AP2	OR5G3	Proximal	-2	-2
OR11H12	OR11H2	Proximal	0.0113	0.0038	2.9825
OR5AC1	OR5H1	Proximal	-2	-2
OR4C3	OR4C13	Proximal	0.3089	0.8958	0.3448
OR5AR1	OR5AK2	Proximal	0.4884	1.7695	0.276
OR10G7	OR10D3	Proximal	0.4358	2.7378	0.1592
OR10G3	OR10G2	Proximal	0.1739	0.7429	0.234
OR51D1	OR51E2	Proximal	0.3488	1.734	0.2011
OR2M4	OR2M7	Proximal	0.1875	1.1359	0.165
OR51M1	OR51I2	Proximal	0.4517	1.3137	0.3438
OR51L1	OR51V1	Proximal	0.4382	2.0749	0.2112
OR51F2	OR51T1	Proximal	0.427	1.5389	0.2775
OR52E4	OR52B2	Proximal	0.4019	1.7429	0.2306
OR1M1	OR7D2	Proximal	0.3253	3.2616	0.0997
OR8B3	OR8A1	Proximal	0.2589	2.6634	0.0972
OR10R2	OR10X1	Proximal	0.4585	1.6478	0.2783
OR10R2	OR10Z1	Proximal	0.4236	1.4673	0.2887
OR2T1	OR2T2	Proximal	0.2525	2.1589	0.117
OR2T8	OR2M5	Proximal	0.3342	3.7471	0.0892
OR2A7	OR2A1	Proximal	0.2053	0.8326	0.2466
OR1L8	OR1L1	Proximal	0.2263	0.8206	0.2758
OR2B11	OR2G3	Proximal	0.3133	1.5756	0.1988
OR10H1	OR10H4	Proximal	0.1801	1.1232	0.1604
