# Supplementary material for: Diverse evolutionary rates and gene duplication patterns among families of functional olfactory receptor genes in humans
Source: PLoS One. 2023 Apr 20;18(4):e0282575. doi: 10.1371/journal.pone.0282575 (PMC10118112; doi:10.1371/journal.pone.0282575)
Supplement: S4 Table — (XLSX) [file pone.0282575.s005.xlsx]

## Sheet: ORGsub
S4 Table. Enrichment of gene duplication modes for human functional OR genes and each family.
ID	Dipsersed	Proximal	Tandem	WGD or segmental
OR super family	1	1.65176e-05	4.18422e-80	0.226793
olfactory_recepter_family1	1	0.14844	0.120431	0.00136909
olfactory_recepter_family2	1	1	9.70113e-13	0.173741
olfactory_recepter_family3	1	0.783047	0.537686	1
olfactory_recepter_family4	1	1	7.14121e-18	1
olfactory_recepter_family5	1	0.0976614	3.00868e-16	1
olfactory_recepter_family6	1	1	2.8262e-08	1
olfactory_recepter_family7	1	1	3.7782e-07	1
olfactory_recepter_family8	1	0.862056	9.60192e-09	1
olfactory_recepter_family9	1	1	0.352082	0.404194
olfactory_recepter_family10	1	0.0603756	9.00377e-08	1
olfactory_recepter_family11	1	0.508535	0.52185	0.49667
olfactory_recepter_family12	1	1	0.0486805	1
olfactory_recepter_family13	1	0.919839	0.0616144	1
olfactory_recepter_family14	1	1	1	0.0224272
olfactory_recepter_family51	1	0.000201517	0.137723	0.211035
olfactory_recepter_family52	1	1	1.93035e-05	0.0297614
olfactory_recepter_family56	1	1	0.0124805	1
entire-genome	1	1	1	1
